# Supplementary material for: Huntington’s disease age at motor onset is modified by the tandem hexamer repeat in TCERG1
Source: NPJ Genom Med. 2022 Sep 5;7:53. doi: 10.1038/s41525-022-00317-w (PMC9445028; doi:10.1038/s41525-022-00317-w)
Supplement: Supplementary file 3 — Dataset 1 [file 41525_2022_317_MOESM3_ESM.xlsx]

## Sheet: eQTLGen-PPP2R2B
P-value	ID	Chr	Pos (hg19)	Z-score	Assessed	Other	AAO_effect	p(GeM)
1.13e-16	rs79727797	5	145886836	8.2903	A	G	2.2974	3.762e-10
8.4442e-06	rs35235927	5	145866409	4.4537	G	A	0.8791	0.0001463
7.8e-07	rs4705448	5	146303501	-4.9404	G	A	-1.885	0.0004094
3.3843e-06	rs62373292	5	146274255	-4.6458	A	G	-1.7952	0.001062
1.6444e-05	rs62373311	5	146288557	-4.3084	A	G	-1.72	0.001906
1.86e-36	rs78459986	5	146037315	12.61	A	G	1.135	0.001926
8.04e-40	rs17514534	5	146022000	13.2067	G	A	1.1536	0.002559
1.89e-39	rs117415186	5	146021828	13.1422	A	T	1.1378	0.002728
3.09e-39	rs117813294	5	146022562	13.105	A	G	1.1405	0.002897
2.61e-42	rs76461274	5	146019026	13.6315	G	C	1.1257	0.00304
1.4004e-05	rs114322356	5	145795851	4.3438	A	G	1.0565	0.003044
4.34e-45	rs17104929	5	146004944	14.0907	G	C	1.0966	0.003686
1.05e-41	rs79404963	5	145987790	13.5293	A	G	1.0617	0.005345
2.1e-40	rs114000346	5	146020256	13.3073	T	C	1.0575	0.005457
3.2e-40	rs73310568	5	146020827	13.2758	A	G	1.0573	0.005476
1.2136e-06	rs62373314	5	146302295	-4.8533	T	C	-1.4731	0.006624
3.58e-09	rs17745862	5	145932991	5.9028	G	A	0.4511	0.006883
6.56e-42	rs80054962	5	146018861	13.5639	A	G	1.027	0.007116
9.08e-41	rs79150247	5	146018617	13.37	A	T	1.027	0.007116
2.93e-09	rs17689067	5	145930973	5.9353	A	T	0.4468	0.00743
9.88e-23	rs57339201	5	145999474	9.8133	T	C	0.8335	0.007545
4.2e-41	rs75994027	5	146016728	13.4272	T	C	1.0211	0.007606
2.22e-42	rs1423036	5	146004005	13.6432	C	T	1.0025	0.009008
2.74e-42	rs76476147	5	146004100	13.6279	A	C	1.0025	0.009008
2.61e-17	rs17105785	5	146337873	-8.4625	A	C	-0.4484	0.009255
3.07e-41	rs114889851	5	146013746	13.4503	A	G	0.9845	0.009296
2.71e-42	rs3909407	5	146007852	13.6287	T	C	0.9948	0.009473
3.32e-42	rs17448288	5	146004742	13.614	A	T	0.9948	0.009473
2.85e-42	rs141246734	5	146009479	13.6249	T	C	0.9923	0.009487
4.13e-42	rs76276414	5	146010715	13.5978	T	C	0.9923	0.009487
6e-41	rs77689741	5	146015213	13.4008	T	C	0.9782	0.009762
1.44e-36	rs74751699	5	146000946	12.6303	T	A	0.993	0.009856
2.88e-42	rs74705683	5	145999182	13.6243	G	A	0.9775	0.01031
4.26e-42	rs75303385	5	145987258	13.5955	G	C	0.9881	0.01031
3.02e-42	rs17514124	5	146001154	13.6206	G	C	0.983	0.01053
1.05e-41	rs28884884	5	145989064	13.5294	A	G	0.9727	0.01078
1.22e-17	rs62377576	5	146346795	-8.5506	A	C	-0.7662	0.01092
8.06e-31	rs62373315	5	146309778	-11.5423	A	G	-0.368	0.01122
6.33e-31	rs4705122	5	146310484	-11.5631	T	G	-0.3659	0.01174
2.86e-29	rs6878648	5	146311042	-11.2312	C	T	-0.3659	0.01174
6.6e-29	rs6882898	5	146311204	-11.157	C	T	-0.3659	0.01174
2.86e-22	rs56791426	5	145987575	9.7055	G	A	0.7832	0.01246
2.99e-22	rs11954559	5	145987801	9.7011	A	C	0.7832	0.01246
1.84e-28	rs2004709	5	146315393	-11.0655	C	T	-0.3617	0.01258
1.37e-29	rs2061416	5	146319273	-11.2964	T	A	-0.3614	0.0127
2.63e-22	rs66605427	5	145988859	9.7138	G	A	0.7757	0.01275
3.14e-22	rs67055347	5	145988589	9.696	C	A	0.7757	0.01275
3.36e-09	rs6859000	5	145938461	5.9129	A	G	0.4198	0.01303
4.41e-23	rs322495	5	146012420	9.8942	C	T	0.7594	0.01313
6.38e-23	rs322496	5	146012339	9.8573	C	T	0.7594	0.01313
2.17e-31	rs6861346	5	146324871	-11.6547	A	G	-0.3589	0.01336
2.45e-09	rs4705117	5	145935409	5.9647	T	C	0.416	0.01379
9.57e-101	rs319142	5	146305665	-21.3079	C	T	-0.2975	0.01408
2.61e-30	rs1036202	5	146330004	-11.4409	A	T	-0.3575	0.01425
3.4e-23	rs7719903	5	145997829	9.9203	G	T	0.7624	0.01427
1.43e-29	rs1808646	5	146315228	-11.2921	A	T	-0.3543	0.01458
1.43e-08	rs114774441	5	145936432	5.67	G	A	0.4094	0.01469
6.01e-31	rs1036204	5	146320006	-11.5674	C	A	-0.3534	0.0148
3.58e-22	rs322493	5	146014023	9.6826	A	G	0.7464	0.01485
4.65e-22	rs322492	5	146014127	9.6559	A	G	0.7464	0.01485
6.88e-22	rs370259	5	146013937	9.6155	A	G	0.7464	0.01485
7.89e-22	rs446636	5	146013940	9.6016	G	A	0.7464	0.01485
2.72e-100	rs319141	5	146305742	-21.259	C	A	-0.2944	0.01512
6.51e-23	rs72652835	5	145997650	9.8552	A	G	0.7554	0.01569
5.91e-18	rs13182446	5	146311790	-8.6341	T	C	-0.375	0.01632
3.07e-27	rs319147	5	146316602	-10.8103	T	C	-0.3454	0.01639
6.95e-22	rs112667932	5	145997309	9.6146	A	G	0.7487	0.01657
9.53e-40	rs4505999	5	146279332	-13.1937	T	G	-0.3304	0.01681
1.57e-22	rs73322143	5	146166828	-9.7662	T	G	-1.4372	0.01747
1.71e-09	rs4705118	5	145935631	6.0238	A	G	0.4004	0.01818
1.37e-101	rs319156	5	146304946	-21.3986	C	T	-0.2836	0.0193
4.95e-22	rs61005237	5	145987103	9.6493	C	G	0.7289	0.01988
5.54e-29	rs6860666	5	146320985	-11.1727	C	A	-0.3368	0.02039
3.22e-22	rs322484	5	146009913	9.6935	T	G	0.7144	0.02078
1.4e-09	rs17447572	5	145925354	6.0551	T	C	0.3828	0.02084
2.43e-18	rs1036203	5	146330242	-8.735	G	C	-0.3618	0.02102
1.37e-25	rs76039069	5	145995195	10.4564	T	A	0.722	0.02126
1.1e-102	rs319193	5	146269044	-21.5162	C	T	-0.2776	0.02157
2.7e-21	rs61589463	5	146168453	-9.4735	G	A	-1.3805	0.02244
9.64e-39	rs10068414	5	146302106	-13.0181	A	G	-0.3132	0.02322
2.21e-22	rs369757	5	146017356	9.732	C	A	0.7015	0.02323
1.88e-27	rs1835949	5	146284991	-10.8551	G	A	-0.331	0.02359
6.2e-102	rs319192	5	146269239	-21.4356	C	G	-0.2735	0.02361
3.48e-20	rs6872067	5	146337252	-9.2029	T	A	-0.3523	0.02369
1.87e-22	rs433525	5	146016989	9.7484	C	A	0.6992	0.02381
1.91e-22	rs386016	5	146017496	9.7467	T	C	0.6992	0.02381
2.18e-103	rs319173	5	146276721	-21.591	C	T	-0.2725	0.02406
1e-105	rs2963073	5	146285759	-21.8382	G	C	-0.2722	0.02431
1.03e-105	rs583240	5	146285667	-21.8369	G	A	-0.2722	0.02431
4.48e-106	rs568214	5	146281383	-21.8752	G	A	-0.2717	0.02463
2.77e-80	rs319174	5	146276152	18.9747	A	G	-0.2713	0.02471
1.62e-18	rs80112888	5	146331162	-8.7809	A	G	-0.3508	0.02471
1.07e-105	rs496197	5	146286321	-21.8355	G	C	-0.2712	0.0248
1.82e-101	rs319140	5	146306050	-21.3855	A	G	-0.2719	0.02509
8.29e-19	rs17105766	5	146332644	-8.8559	T	A	-0.3503	0.02509
1.39e-106	rs319177	5	146274395	-21.9283	C	G	-0.2699	0.02546
1.25e-86	rs319139	5	146307262	-19.7276	G	A	-0.2742	0.02558
3.52e-106	rs567116	5	146281525	-21.886	C	T	-0.2697	0.02568
8.7e-107	rs319178	5	146274178	-21.9497	A	T	-0.2693	0.02577
2.42e-103	rs319161	5	146300154	-21.5861	C	T	-0.2696	0.02577
2.23e-104	rs319166	5	146293197	-21.6962	G	A	-0.2698	0.02585
8.26e-103	rs319160	5	146300571	-21.5294	C	T	-0.2694	0.02587
3.26e-105	rs319171	5	146288806	-21.7843	C	T	-0.2697	0.02594
6.28e-102	rs2915839	5	146276911	-21.4351	C	T	-0.2689	0.026
7.25e-101	rs319190	5	146270241	-21.3208	G	A	-0.2686	0.02619
6.23e-107	rs319182	5	146273029	-21.9648	G	C	-0.2674	0.02683
1.12e-104	rs1835948	5	146285948	-21.728	T	C	-0.2672	0.02714
8.35e-101	rs319189	5	146270355	-21.3143	T	A	-0.2668	0.02719
1.2e-104	rs319194	5	146268717	-21.7247	T	C	-0.2667	0.02769
1.23e-22	rs7734533	5	146165926	-9.7908	G	T	-1.3307	0.02779
2.49e-86	rs2915843	5	146324572	-19.6927	A	C	-0.2698	0.02782
6.73e-22	rs442927	5	146017002	9.618	A	G	0.6732	0.02782
3.56e-22	rs322491	5	146015141	9.6831	T	C	0.6756	0.02788
2.51e-94	rs319186	5	146271937	20.6044	C	T	-0.2657	0.0279
1.94e-87	rs319137	5	146308039	-19.8214	G	A	-0.2699	0.02795
2.17e-95	rs319185	5	146272403	20.7226	T	C	-0.2654	0.02796
1.31e-86	rs319138	5	146307423	-19.725	A	G	-0.2697	0.02808
6.69e-99	rs319183	5	146272871	21.1082	T	C	-0.2646	0.02843
2.25e-80	rs319180	5	146273341	18.9854	T	C	-0.2645	0.02856
1.1e-105	rs319195	5	146268501	-21.8338	A	G	-0.2643	0.02886
5.85e-85	rs1864981	5	146321074	-19.5321	C	T	-0.2676	0.02931
2.32e-86	rs2963083	5	146324716	-19.6961	C	T	-0.2673	0.02938
6.71e-103	rs575571	5	146287354	-21.5389	C	A	-0.2634	0.02942
1.08e-85	rs589793	5	146314510	-19.6182	C	T	-0.2675	0.02946
2.1e-104	rs570921	5	146281109	-21.6989	G	A	-0.2616	0.03057
1.64e-104	rs178549	5	146295990	-21.7101	T	C	-0.261	0.03105
4.08e-105	rs319179	5	146273943	-21.7742	C	G	-0.2602	0.03129
1.72e-78	rs319181	5	146273194	18.7564	C	T	-0.2596	0.03166
9.18e-104	rs319170	5	146290208	-21.6309	C	T	-0.2599	0.03169
2.89e-103	rs577197	5	146287207	-21.5779	C	T	-0.2588	0.03241
4.39e-86	rs2915842	5	146326045	-19.664	C	T	-0.263	0.03255
5.2e-22	rs322485	5	146009812	9.6442	T	G	0.6585	0.03289
6.04e-22	rs322486	5	146008818	9.6289	G	C	0.6564	0.03357
2.03e-96	rs319184	5	146272865	20.8363	T	G	-0.2538	0.03553
5.8e-97	rs319187	5	146271537	20.8963	G	T	-0.2537	0.03595
7.06e-105	rs502539	5	146277336	-21.7489	A	G	-0.2528	0.03678
7.5e-11	rs74384104	5	145942339	6.5104	G	C	0.3399	0.03736
1.36e-106	rs586362	5	146279793	-21.9294	A	G	-0.2517	0.03747
6.3e-106	rs491799	5	146279988	-21.8594	G	A	-0.2517	0.03747
1.03e-105	rs586840	5	146279903	-21.8369	C	A	-0.2517	0.03747
1.09e-86	rs2915841	5	146326342	-19.7344	A	G	-0.255	0.03813
1.16e-106	rs319175	5	146275313	-21.9368	G	C	-0.2504	0.03843
1.44e-104	rs504155	5	146277204	-21.716	C	A	-0.2502	0.03861
1.14e-101	rs319188	5	146270817	-21.4074	T	C	-0.2489	0.03962
4.22e-99	rs2915837	5	146277620	-21.13	T	A	-0.2479	0.04045
1.11e-41	rs12659576	5	146294971	-13.5252	G	C	-0.2693	0.04063
1.1e-101	rs525418	5	146285437	-21.4089	A	G	-0.2474	0.04105
6.36e-105	rs662354	5	146277292	-21.7538	C	T	-0.2468	0.04134
2.85e-18	rs1125900	5	146334385	-8.717	A	G	-0.3193	0.04135
1.94e-107	rs616756	5	146281909	-22.0177	T	C	-0.2459	0.04283
8.59e-105	rs319168	5	146291010	-21.74	G	T	-0.2449	0.04332
2.35e-104	rs319169	5	146290938	-21.6936	C	G	-0.2449	0.04332
3.49e-104	rs640656	5	146287119	-21.6755	A	G	-0.2439	0.04407
1.26e-105	rs640653	5	146287125	-21.8277	A	G	-0.2438	0.0442
9.06e-114	rs319196	5	146267038	-22.669	T	C	-0.2422	0.04432
1.11e-47	rs11748900	5	146175331	-14.5056	G	A	-0.2347	0.04473
3.21e-103	rs504267	5	146277165	-21.573	G	C	-0.2426	0.04487
1.34e-103	rs319172	5	146288339	-21.6134	T	G	-0.2428	0.04493
1.21e-105	rs563943	5	146284693	-21.8295	T	C	-0.2433	0.04502
7.51e-09	rs76942739	5	145940076	5.7794	A	C	0.2979	0.0462
9.6e-95	rs580633	5	146286845	-20.6507	T	G	-0.2396	0.04792
1.61e-105	rs675846	5	146284603	-21.8167	A	G	-0.2399	0.04814
5.67e-43	rs6863630	5	146273312	-13.742	G	A	-0.2595	0.04855
3.29e-74	rs13170982	5	146337743	-18.2245	G	A	-0.2405	0.04938
6.32e-11	rs959819	5	145942801	6.5361	C	A	0.3192	0.04952
1.06e-75	rs6876312	5	146332572	-18.4116	G	T	-0.2386	0.05038
6.34e-115	rs2915840	5	146266272	-22.7856	G	A	-0.2354	0.05047
4.74e-106	rs579915	5	146286861	-21.8724	T	C	-0.2368	0.05066
4.22e-118	rs2963080	5	146261089	-23.1039	T	C	-0.2352	0.05075
1.64e-107	rs538083	5	146282364	-22.0252	T	C	-0.2371	0.05092
3.42e-111	rs2963082	5	146265738	-22.4062	G	A	-0.2336	0.05216
2.74e-106	rs2436401	5	146287183	-21.8975	T	C	-0.2347	0.05276
1.45e-105	rs547882	5	146288069	-21.8213	T	G	-0.2346	0.05282
1.14e-115	rs2926167	5	146265959	-22.8606	A	T	-0.2328	0.05294
1.85e-74	rs1126057	5	146335724	-18.256	T	G	-0.2326	0.05725
1.81e-28	rs144019866	5	146131573	-11.0671	G	A	-1.3219	0.05752
1.44e-114	rs319201	5	146265303	-22.7499	A	G	-0.2281	0.05796
4.35e-17	rs11952352	5	146035062	8.403	T	C	0.5245	0.0585
3.41e-11	rs76644299	5	145952421	6.628	A	G	0.3092	0.05928
2.15e-31	rs56182789	5	146189207	-11.6555	C	T	-0.2229	0.0594
1.6429e-05	rs6580430	5	145924360	-4.3085	T	C	-0.3685	0.0598
4.22e-115	rs319204	5	146262489	-22.8034	C	T	-0.2252	0.06124
3.35e-116	rs319207	5	146261694	-22.9142	G	C	-0.2249	0.06176
1.35e-116	rs319206	5	146261951	-22.9538	A	C	-0.2248	0.06184
6.29e-74	rs6580445	5	146335836	-18.1891	T	C	-0.2277	0.06201
6.91e-74	rs10463274	5	146335545	-18.1839	T	C	-0.2277	0.06201
2.48e-11	rs11748533	5	145949979	6.6746	A	G	0.3059	0.06207
7.75e-75	rs6580446	5	146336387	-18.3034	C	T	-0.2273	0.06244
4.25e-46	rs9325026	5	146282105	-14.2536	G	A	-0.2459	0.06314
1.54e-42	rs17105535	5	146242647	-13.6695	C	T	-0.2513	0.06616
8.22e-118	rs223100	5	146229816	-23.0752	G	C	-0.2206	0.06713
3.82e-117	rs1380014	5	146235722	-23.0084	G	A	-0.2196	0.06818
9e-14	rs35337541	5	146228142	-7.4546	A	G	-0.4001	0.06833
1.23e-26	rs11748210	5	146188415	-10.6821	A	C	-0.2155	0.0684
4.11e-15	rs72652843	5	146065427	7.8515	C	G	0.4939	0.06904
5.93e-119	rs319217	5	146253893	-23.1886	C	T	-0.2189	0.0692
3.53e-117	rs167635	5	146260896	-23.0118	C	T	-0.2184	0.06967
2.04e-119	rs186459	5	146247960	-23.2345	G	A	-0.2184	0.06971
6.3e-17	rs973771	5	146035579	8.3594	A	G	0.4987	0.07089
3.63e-56	rs1835950	5	146253831	-15.79	A	G	-0.2827	0.07173
3.77e-16	rs11960073	5	146023959	8.1459	A	C	0.4968	0.07236
8.73e-118	rs2446369	5	146233790	-23.0725	T	A	-0.2153	0.07392
5.5e-10	rs58117040	5	146062749	6.204	A	G	0.4774	0.07401
3.79e-29	rs114339959	5	146124051	-11.2064	T	C	-1.1344	0.07429
5.73e-118	rs319226	5	146247054	-23.0908	T	A	-0.2149	0.07436
7.12e-75	rs2963084	5	146330922	-18.3081	T	A	-0.2172	0.0763
8.07e-118	rs2082405	5	146258596	-23.0758	T	C	-0.2131	0.07671
2.19e-118	rs75774545	5	146237533	-23.1323	G	A	-0.2131	0.07682
6.89e-118	rs319239	5	146238637	-23.0828	G	A	-0.2131	0.07682
3.3484e-06	rs11958187	5	146435163	-4.648	G	A	0.2072	0.07697
1.7e-12	rs1833773	5	146049511	7.0569	T	C	0.4521	0.07745
6.52e-115	rs319235	5	146240712	-22.7844	G	A	-0.2125	0.07762
1.98e-16	rs72652842	5	146061713	8.2234	C	T	0.4813	0.07937
3.97e-118	rs319241	5	146236889	-23.1065	A	G	-0.2112	0.07954
2.37e-118	rs319237	5	146240443	-23.1289	T	C	-0.2106	0.08035
5.06e-118	rs561789	5	146242078	-23.096	G	C	-0.2106	0.08035
7.96e-118	rs319231	5	146242245	-23.0765	T	C	-0.2106	0.08035
9.62e-118	rs319238	5	146240381	-23.0682	A	G	-0.2106	0.08035
1.16e-117	rs319232	5	146241598	-23.06	T	C	-0.2106	0.08035
1.49e-117	rs319233	5	146241258	-23.0493	T	C	-0.2106	0.08035
1.52e-117	rs319234	5	146241232	-23.0485	G	A	-0.2106	0.08035
2.41e-16	rs72652839	5	146033893	8.1996	A	C	0.4809	0.08074
1.12e-70	rs7726431	5	146337694	-17.7741	G	A	-0.2108	0.08114
9.79e-118	rs319227	5	146245762	-23.0676	C	A	-0.2096	0.0818
2.88e-12	rs7729828	5	146056447	6.9837	G	C	0.4451	0.08457
2.57e-29	rs3822624	5	146260077	-11.2408	T	A	-0.2483	0.08538
6e-09	rs75906333	5	146281108	-5.8166	C	A	-0.5747	0.09173
9.85e-30	rs4705121	5	146183506	-11.3251	A	G	-0.1991	0.09207
3.87e-13	rs34591087	5	146218978	-7.2599	A	G	-0.3698	0.09232
2.94e-14	rs34954272	5	146232235	-7.6007	G	C	-0.3644	0.09354
6.47e-12	rs17104961	5	146025215	6.8689	A	G	0.4333	0.09447
2.92e-13	rs973769	5	146035583	7.298	A	G	0.4237	0.1026
4.98e-07	rs7724608	5	146437636	-5.027	G	A	0.1897	0.1033
5.2886e-06	rs30949	5	146554649	-4.5529	A	G	0.1933	0.1083
2.5e-16	rs58786812	5	146063127	8.1954	C	T	0.4314	0.11
2.1e-57	rs471172	5	146286747	-15.9689	G	T	0.1846	0.1131
1.21e-10	rs180891738	5	146355976	-6.4384	G	A	-0.7347	0.1155
1.6e-24	rs77306526	5	146019063	10.2208	T	C	0.6677	0.1171
1.67e-113	rs4515335	5	146230996	-22.6419	A	G	-0.1881	0.1192
6.7e-15	rs322498	5	146023089	7.7902	G	A	0.3972	0.1208
6.15e-15	rs66769556	5	146064578	7.801	T	C	0.4096	0.1264
7.94e-15	rs35073767	5	146064666	7.7687	C	T	0.4086	0.1283
1.92e-16	rs62373278	5	146225667	-8.2271	A	G	-0.4025	0.1294
6.54e-14	rs76936236	5	146232578	-7.4968	T	C	-0.3315	0.1373
4.1565e-06	rs2913326	5	146540899	-4.6032	C	T	-0.1664	0.1391
3.92e-51	rs13181792	5	146346279	-15.0415	C	T	-0.1774	0.1426
1.38e-44	rs4705444	5	146190751	-14.0082	C	T	-0.1713	0.1426
3.45e-16	rs62373280	5	146228117	-8.1564	C	T	-0.3846	0.1463
9.48e-53	rs4705123	5	146340604	-15.2859	A	G	-0.1759	0.1471
1.27e-57	rs319215	5	146255753	-16.0003	A	G	-0.2326	0.1475
2.79e-26	rs2125443	5	146229428	-10.606	A	G	-0.2095	0.1513
8.2e-58	rs319216	5	146255046	-16.0274	C	T	-0.2299	0.1521
1.35e-52	rs1842346	5	146339659	-15.2629	C	T	-0.173	0.1527
2.67e-52	rs4705450	5	146339946	-15.2183	G	A	-0.173	0.1527
2.42e-53	rs4705449	5	146339841	-15.3746	T	C	-0.1726	0.1541
3.55e-46	rs13190051	5	146265621	-14.266	C	G	-0.1856	0.1565
1.66e-52	rs2017562	5	146338888	-15.2495	C	A	-0.1712	0.1571
6.1e-52	rs6866184	5	146343336	-15.1641	T	C	-0.1672	0.1679
1.051e-05	rs62379283	5	146520913	-4.4063	T	C	-0.7846	0.1727
1.05e-51	rs13182712	5	146347495	-15.1286	T	G	-0.1635	0.1764
7.57e-60	rs1432887	5	146254981	-16.3162	A	G	-0.2165	0.1778
3.83e-34	rs10037715	5	146249101	-12.1829	T	C	-0.1639	0.1784
4.4e-32	rs1380013	5	146235763	-11.7899	A	G	-0.181	0.1857
3.75e-18	rs1194995	5	146085978	-8.6862	A	G	-0.7816	0.1862
6.44e-11	rs113664188	5	146245073	-6.5331	T	C	-0.4778	0.1865
1.79e-11	rs141924598	5	146092318	-6.722	T	A	-0.3387	0.1879
3.79e-48	rs6580443	5	146260864	-14.5796	G	C	-0.1718	0.1901
8.67e-14	rs1194997	5	146093748	-7.4596	G	C	-0.7936	0.1901
8.9292e-06	rs1871580	5	146440922	-4.4414	G	T	0.1461	0.2022
1.758e-05	rs114164448	5	146434937	-4.2936	C	T	-0.4663	0.2051
1.11e-12	rs161039	5	146179031	-7.1156	G	A	-0.1726	0.2055
7.09e-47	rs7718587	5	146242996	-14.378	T	C	-0.1652	0.2076
1.3722e-06	rs395726	5	146062815	4.8291	C	T	0.2807	0.2079
2.71e-10	rs1383170	5	146433932	-6.3143	A	C	-0.3674	0.2119
9.07e-08	rs2116784	5	145915951	-5.3443	G	A	-0.1708	0.2139
3.54e-09	rs62377642	5	146477197	-5.9041	C	T	-0.3779	0.214
1.9954e-05	rs1871578	5	146441220	-4.2653	C	T	0.142	0.2153
1.14e-32	rs9686807	5	146235633	-11.9033	G	C	-0.1691	0.2165
9.63e-08	rs11959840	5	145918961	-5.3335	T	C	-0.1697	0.2172
1.3676e-05	rs150553271	5	146293818	-4.349	A	G	-0.4914	0.2191
6.9179e-06	rs74819327	5	146427998	4.4963	C	T	0.3811	0.223
4.1926e-06	rs17105251	5	146097728	-4.6016	T	C	-0.1838	0.2262
3.34e-08	rs6896858	5	146439807	-5.5227	G	C	0.1405	0.2303
1.09e-13	rs1125728	5	146427746	-7.4296	T	C	-0.3588	0.2319
5.24e-10	rs190625395	5	146378529	-6.2117	C	A	0.3158	0.242
1.78e-07	rs62377643	5	146482157	-5.2213	T	C	-0.3556	0.246
1.4326e-05	rs77116513	5	146033742	-4.3388	T	C	-0.2183	0.2484
2e-58	rs1835951	5	146208681	-16.115	A	G	-0.134	0.2492
4.39e-09	rs1990963	5	145939918	-5.8685	C	T	-0.1787	0.255
1.1e-31	rs161025	5	146196329	-11.7124	A	G	-0.1449	0.2582
2.2035e-06	rs986061	5	145925989	-4.7337	G	A	-0.1809	0.263
1.49e-08	rs7700632	5	146107241	-5.6624	T	A	0.1567	0.2642
1.7e-27	rs161036	5	146166378	-10.8645	G	A	-0.1526	0.2688
8.77e-43	rs160974	5	146169511	-13.7106	A	G	-0.1303	0.2713
1.25e-56	rs4705446	5	146219744	-15.8576	G	A	-0.1398	0.2747
1.54e-07	rs73320045	5	146087187	-5.2476	A	G	-0.1551	0.2761
8.51e-09	rs161038	5	146168035	-5.7579	C	T	-0.1691	0.2809
1.1609e-05	rs79238917	5	146033853	-4.3848	T	C	-0.2029	0.2832
3.1163e-06	rs435571	5	146063448	4.663	G	A	0.2356	0.2872
1.953e-05	rs151152382	5	146195740	-4.27	A	G	0.5483	0.2937
8.85e-28	rs1205742	5	146095180	-10.9239	C	T	-0.1256	0.2949
1.5537e-06	rs6887311	5	145928796	-4.804	T	A	-0.1692	0.2955
1.95e-08	rs3906653	5	146107415	-5.6164	T	C	0.1441	0.3046
9.82e-08	rs115018751	5	146258171	5.3302	T	G	0.3769	0.3066
8.1e-57	rs7446269	5	146220147	-15.8844	C	T	-0.1294	0.3118
2.31e-86	rs609412	5	146225244	-19.6965	G	A	-0.1371	0.3133
1.59e-50	rs161037	5	146167075	-14.9485	C	T	-0.1221	0.3166
1.79e-09	rs1383167	5	146398383	-6.0156	A	G	-0.1413	0.3181
2.96e-09	rs17105791	5	146344847	-5.9336	C	A	-0.1408	0.3212
5.26e-08	rs11746185	5	146436304	-5.4423	A	C	0.1161	0.3231
6.36e-08	rs57978105	5	146479815	-5.4082	T	G	-0.3012	0.3232
7.6e-53	rs161035	5	146165938	-15.3002	C	T	-0.1202	0.3242
8.09e-10	rs78971461	5	146412049	-6.1431	G	A	-0.3903	0.3246
9.42e-10	rs79930981	5	146407301	-6.1189	C	T	-0.3886	0.3261
3.22e-10	rs112679860	5	146381609	-6.2878	T	C	-0.3869	0.3283
2.75e-08	rs11167957	5	146436523	-5.5567	C	T	0.1118	0.3413
2.36e-10	rs113254633	5	146216651	-6.3358	A	G	-0.3628	0.3477
8.28e-10	rs319837	5	146179671	-6.1392	C	G	-0.1477	0.3513
2.31e-09	rs1480158	5	146418746	-5.9744	T	C	0.1378	0.3577
4.83e-09	rs56672131	5	146344561	-5.8529	G	T	-0.1296	0.3614
2.81e-07	rs78682355	5	146175357	-5.136	G	A	0.2483	0.3618
3.71e-44	rs319222	5	146250844	-13.938	T	C	-0.1578	0.3655
1.67e-09	rs72813713	5	146149023	-6.0267	T	C	-0.2215	0.3655
2.94e-07	rs6580433	5	146029846	-5.1272	G	A	-0.1256	0.3703
8.84e-08	rs58108762	5	146088487	-5.3489	A	G	-0.1268	0.3713
2.37e-08	rs2400236	5	146351893	-5.5824	T	C	-0.1265	0.3735
2.81e-08	rs922585	5	146352515	-5.5527	C	T	-0.1265	0.3735
2.37e-45	rs72825210	5	146261336	-14.1331	A	G	-0.1554	0.3737
9.2e-45	rs6864215	5	146212206	-14.0373	G	A	-0.1037	0.3748
9.21e-46	rs319220	5	146251143	-14.1996	C	T	-0.1545	0.3751
1.81e-45	rs319221	5	146251057	-14.1522	C	T	-0.1545	0.3751
3.9e-08	rs139929738	5	146224571	5.4954	C	T	0.3317	0.3752
2.56e-85	rs7700592	5	146226196	-19.5743	A	T	-0.1203	0.3764
5.73e-09	rs62373342	5	146342039	-5.8245	A	G	-0.1256	0.3765
5.89e-08	rs3906652	5	146091774	-5.4222	A	G	-0.1246	0.3785
5.89e-07	rs77282119	5	146085921	-4.9948	G	C	-0.1256	0.3787
8.28e-55	rs161034	5	146165753	-15.5918	T	C	-0.1078	0.3788
3.3e-08	rs9686976	5	146111368	-5.5247	A	C	0.1638	0.3797
3.79e-45	rs319225	5	146247060	-14.1001	C	T	-0.1531	0.3799
3.2e-07	rs3906862	5	146094728	-5.1114	G	A	-0.1243	0.3802
1.26e-09	rs10038136	5	146069910	-6.0723	C	T	-0.1777	0.3836
1.54e-09	rs17457697	5	146112171	-6.0399	G	A	-0.2882	0.3845
1.9e-08	rs4705454	5	146348567	-5.6208	C	A	-0.1232	0.3865
2.98e-43	rs319154	5	146219757	-13.7886	C	T	-0.1149	0.3876
1.43e-07	rs7731270	5	146097757	-5.2616	T	G	-0.1218	0.3902
2.28e-14	rs2400241	5	146434060	-7.6337	C	T	-0.1147	0.395
1.45e-07	rs3844190	5	146099973	-5.2592	A	T	-0.1208	0.3959
1.03e-07	rs2400234	5	146374524	-5.3212	C	A	-0.1198	0.3977
1.9e-08	rs6866598	5	146030055	-5.6209	C	T	-0.1183	0.399
1.49e-09	rs17105328	5	146118025	-6.0451	T	A	0.1735	0.3991
2.97e-09	rs72827252	5	146415187	-5.9328	T	G	0.1261	0.401
5.33e-09	rs10077240	5	146370029	-5.8363	C	T	-0.1188	0.4014
2e-07	rs3853435	5	146096063	-5.199	A	G	-0.1191	0.4031
2.17e-07	rs3844189	5	146099825	-5.1839	C	G	-0.1186	0.4038
1.51e-15	rs436932	5	146194633	-7.976	T	C	-0.1298	0.4039
1.06e-09	rs60713115	5	146115746	-6.1002	A	G	0.1709	0.4055
6.26e-07	rs9325016	5	145934888	-4.9828	C	T	-0.1332	0.4077
2.01e-07	rs59572002	5	146099476	-5.1983	G	A	-0.1173	0.4081
2.73e-36	rs12717949	5	146253296	-12.5795	G	C	-0.112	0.4086
4.96e-45	rs959627	5	146113492	-14.0811	T	C	-0.1021	0.4096
2.0933e-06	rs188947221	5	145924578	-4.744	A	G	0.2526	0.4098
2.38e-07	rs2034156	5	146029462	-5.1666	C	T	-0.1153	0.4107
3.66e-07	rs6580434	5	146029906	-5.0856	C	T	-0.1153	0.4107
1.73e-10	rs2013009	5	146374863	-6.3838	A	G	0.1231	0.4127
8.5e-08	rs3851488	5	146091590	-5.3562	T	G	-0.1164	0.4127
2.59e-09	rs72827256	5	146419820	-5.9554	G	T	0.1226	0.4135
4.8e-45	rs319230	5	146244302	-14.0834	G	C	-0.1422	0.4144
4.98e-09	rs10515576	5	146139979	-5.8479	G	T	-0.1991	0.4146
4.83e-45	rs319228	5	146245576	-14.0828	G	A	-0.1421	0.4147
8.45e-15	rs13165556	5	146433478	-7.7605	C	T	-0.1093	0.4169
2.4e-08	rs60241637	5	146459681	-5.5805	T	C	-0.2441	0.4174
5.84e-47	rs2926169	5	146251495	-14.3916	T	A	-0.1409	0.4192
2.6e-07	rs3851490	5	146094789	-5.15	A	C	-0.1148	0.4197
9.61e-09	rs2170121	5	146366940	-5.7373	G	A	-0.1143	0.4198
2.02e-08	rs17105298	5	146105915	-5.6098	C	A	0.1497	0.4208
8.56e-10	rs57912544	5	146116049	-6.1341	T	C	0.1652	0.421
5.91e-15	rs6874143	5	146372258	7.8059	T	G	-0.0928	0.4216
7.96e-09	rs1383168	5	146374689	-5.7691	C	T	-0.1138	0.4218
3.07e-07	rs7711884	5	146095492	-5.1188	T	C	-0.1134	0.426
4.29e-46	rs2963079	5	146250856	-14.2529	A	C	-0.1383	0.4279
2.79e-45	rs319229	5	146244388	-14.1217	C	T	-0.138	0.4283
7.67e-08	rs61088380	5	146360177	-5.3746	A	G	-0.1112	0.4334
2.27e-10	rs73793241	5	146121994	-6.3422	C	T	-0.2041	0.4354
1.4763e-05	rs147303846	5	145949006	4.3323	A	C	-0.7601	0.436
9.06e-08	rs17105194	5	146089621	-5.3445	A	C	-0.1106	0.4372
8.2e-48	rs10066950	5	146234905	-14.5267	T	A	-0.1354	0.4374
3.72e-07	rs3851489	5	146094785	-5.0829	C	T	-0.11	0.4393
7.02e-13	rs1480156	5	146424022	-7.1789	A	G	-0.2437	0.4407
4.89e-38	rs983884	5	146238968	-12.8935	T	G	-0.1339	0.4425
9.5e-08	rs17105201	5	146091254	-5.3359	C	T	-0.1081	0.4445
1.1894e-06	rs7733830	5	145916897	-4.8572	C	G	0.1237	0.4448
2.59e-09	rs173638	5	146218226	-5.9553	T	G	-0.1325	0.4471
9.67e-07	rs2116783	5	145915787	-4.8981	G	A	0.123	0.4479
4.62e-16	rs9325032	5	146415216	-8.1211	C	T	-0.1024	0.451
2.24e-47	rs10477313	5	146233639	-14.4575	T	C	-0.1313	0.4515
1.31e-47	rs10039363	5	146231612	-14.4946	C	T	-0.1313	0.4518
4.83e-08	rs3910815	5	146111707	-5.4576	T	C	0.1398	0.4531
2.47e-47	rs2963078	5	146245608	-14.4509	C	T	-0.1308	0.4535
1.9864e-06	rs6580427	5	145916320	-4.7548	A	G	0.1205	0.4568
5.98e-42	rs2127569	5	146342927	-13.5704	C	G	-0.117	0.4575
2.16e-07	rs72652834	5	145986130	5.1849	T	C	0.1873	0.4642
8.46e-48	rs72825203	5	146236748	-14.5245	C	T	-0.1267	0.4674
1.66e-42	rs4705452	5	146345710	-13.664	T	C	-0.1135	0.4686
5.5e-42	rs6898335	5	146346200	-13.5767	C	T	-0.1135	0.4686
6.65e-42	rs4705453	5	146346484	-13.5628	T	C	-0.1135	0.4686
1.6e-09	rs116152411	5	146145850	-6.0335	G	T	-0.2321	0.4691
8.61e-15	rs1480154	5	146433384	-7.7581	T	C	-0.0969	0.4724
3.11e-16	rs13183391	5	146417802	-8.1687	G	T	-0.097	0.4754
1.6695e-06	rs171618	5	146218620	-4.7896	T	C	-0.123	0.4817
2.71e-20	rs17105330	5	146125038	-9.2297	T	C	0.108	0.4831
3.28e-07	rs2163774	5	145916142	-5.1065	T	C	0.1125	0.4866
1.45e-07	rs17105284	5	146104281	-5.259	C	G	-0.0988	0.4873
4.29e-49	rs249904	5	146153055	-14.7274	T	C	-0.0851	0.4878
5.9e-43	rs11953078	5	146347452	-13.7394	T	C	-0.1081	0.4896
8.56e-15	rs11743368	5	146432973	-7.7589	T	C	-0.0926	0.492
1.31e-08	rs178729	5	146023490	-5.6852	G	A	-0.1	0.493
2.46e-15	rs720303	5	146433918	-7.9157	T	C	-0.0911	0.5006
1.4646e-06	rs6881391	5	145919670	-4.8159	C	T	0.1088	0.5026
2.16e-21	rs161033	5	146165275	-9.4968	T	A	-0.0876	0.5033
4.15e-19	rs144378353	5	146383457	-8.9329	T	C	0.0944	0.5051
8.89e-07	rs4705433	5	145917737	-4.9147	A	G	0.1077	0.5058
7.71e-17	rs6881673	5	146421216	-8.3354	G	A	-0.0904	0.5085
9.21e-08	rs13340393	5	146104452	-5.3414	T	G	-0.0936	0.5101
2.11e-18	rs1480157	5	146423429	-8.7511	A	C	0.0917	0.5159
1.74e-11	rs149227399	5	146226155	-6.7266	T	C	-0.2037	0.5191
6.54e-09	rs6861288	5	146031177	-5.8023	T	C	-0.091	0.5191
8.07e-09	rs76465341	5	146066309	-5.767	C	T	-0.2232	0.5212
3.2e-49	rs161030	5	146157880	-14.7473	A	T	-0.0785	0.5217
5.27e-12	rs73793264	5	146149156	-6.8979	A	G	-0.1692	0.5218
9.03e-10	rs74425561	5	146067357	-6.1254	A	G	-0.2373	0.5223
2.03e-35	rs2086374	5	146355721	-12.4203	G	T	-0.0755	0.5237
5.41e-35	rs13183604	5	146355467	-12.3415	A	G	-0.0755	0.5237
6.93e-35	rs13187365	5	146355349	-12.3216	T	C	-0.0755	0.5237
9.76e-35	rs4705455	5	146355265	-12.2938	C	T	-0.0755	0.5237
1.7477e-06	rs7732384	5	145921983	-4.7806	C	T	0.1038	0.5243
2.75e-27	rs249907	5	146150857	-10.8206	G	A	-0.0866	0.5251
7.06e-50	rs161031	5	146158903	-14.8488	G	A	-0.0777	0.526
4.31e-50	rs161032	5	146160971	-14.8819	T	C	-0.0766	0.5319
9.72e-08	rs62377581	5	146376969	-5.3317	T	C	-0.0885	0.5345
5.13e-09	rs2400225	5	145946877	-5.8426	G	T	-0.0976	0.5389
1.87e-11	rs319143	5	146228547	-6.7154	T	C	-0.1933	0.5409
5.27e-12	rs73793265	5	146149168	-6.8979	C	G	-0.1612	0.5414
1.58e-08	rs1838336	5	146025090	-5.6529	T	C	-0.0892	0.5416
6.7953e-06	rs10463385	5	145924354	-4.4999	T	G	-0.0754	0.5422
1.37e-08	rs62377631	5	146454540	-5.6771	G	C	-0.1834	0.5437
1.69e-16	rs2054528	5	146414469	-8.2418	G	A	-0.0826	0.5444
1.37e-42	rs4705124	5	146345264	-13.6781	A	T	-0.0949	0.5457
9.04e-09	rs1968587	5	146024777	-5.7478	C	T	-0.0882	0.5462
7.35e-07	rs161021	5	146209107	-4.9518	G	A	-0.1026	0.5463
2.95e-40	rs452399	5	146218243	-13.2817	G	A	-0.0807	0.5467
3.72e-12	rs170333	5	146229886	-6.9472	C	A	-0.1888	0.5471
6.14e-09	rs1663333	5	146032060	-5.8128	A	C	-0.0846	0.5489
5.84e-17	rs6880660	5	146417145	-8.3683	A	C	-0.0819	0.549
5.63e-12	rs73793268	5	146152498	-6.8886	A	G	-0.1582	0.5492
6.38e-12	rs73793266	5	146151683	-6.8707	T	C	-0.1582	0.5492
1.7e-10	rs75657735	5	146069184	-6.3864	G	A	-0.2221	0.5492
8.18e-12	rs79844708	5	146149632	-6.8353	T	C	-0.1572	0.5514
2.57e-11	rs58702684	5	146143615	-6.6691	A	G	-0.1559	0.5531
1.68e-08	rs952898	5	145948349	-5.6422	G	C	-0.0933	0.5564
8.93e-11	rs115333475	5	146200573	-6.484	G	T	-0.1823	0.5574
1.24e-49	rs4705441	5	146122323	-14.8112	G	A	-0.0715	0.5575
1.34e-18	rs6876098	5	146390252	-8.8023	A	G	0.0828	0.558
8.47e-18	rs114061965	5	146171843	-8.5929	T	C	-0.162	0.5591
2.46e-35	rs11167950	5	146359446	-12.405	C	T	-0.069	0.5602
8.77e-08	rs1579794	5	146026696	-5.3505	G	A	-0.0848	0.5614
1.06e-18	rs10476881	5	146387465	-8.8286	A	G	0.0822	0.5616
4.06e-38	rs426865	5	146216078	-12.9079	G	A	-0.0773	0.5644
8.44e-09	rs62377633	5	146457078	-5.7592	A	G	-0.1731	0.5658
7.53e-08	rs1842343	5	146382513	-5.378	T	C	-0.0818	0.5661
6.84e-11	rs2014944	5	145949061	-6.5241	A	G	-0.0766	0.5678
7.28e-11	rs1987727	5	145949038	-6.5147	T	C	-0.0766	0.5678
7.64e-11	rs2014930	5	145949003	-6.5075	G	A	-0.0766	0.5678
6.94e-08	rs715891	5	145986083	5.3928	T	C	0.1431	0.5699
4.79e-07	rs7704147	5	146026332	-5.0346	T	A	-0.0828	0.5709
1.25e-16	rs12523317	5	146416245	-8.2778	A	G	-0.0774	0.5711
1.51e-35	rs13158389	5	146354344	-12.4439	C	T	-0.0669	0.5718
1.18e-16	rs6880992	5	146417295	-8.2846	A	G	-0.0768	0.5738
6.41e-09	rs889083	5	145941549	-5.8056	G	A	-0.0891	0.5745
1.17e-16	rs10077327	5	146415572	-8.2862	A	T	-0.0765	0.5754
2.36e-39	rs319162	5	146298621	-13.1253	C	A	-0.0988	0.5767
2.52e-38	rs10477311	5	146219697	-12.9444	T	G	-0.0953	0.5768
3.27e-09	rs405549	5	146033044	-5.917	G	T	-0.0784	0.5792
5.8e-32	rs11745921	5	146350815	-11.7665	T	C	-0.0649	0.5835
1.62e-18	rs13362410	5	146386720	-8.7811	G	A	0.0776	0.5839
1.99e-17	rs116429672	5	146175371	-8.4945	A	G	-0.1502	0.5872
4.98e-08	rs403151	5	146033408	-5.452	A	G	0.0709	0.5873
1.75e-35	rs183665	5	146164451	-12.4321	G	A	-0.0664	0.5874
5.6e-12	rs78443050	5	146313216	-6.8893	T	C	-0.1667	0.5886
3.63e-08	rs974097	5	146024126	-5.5077	T	G	-0.0784	0.5911
2.26e-17	rs11167956	5	146413413	-8.4793	T	C	-0.0734	0.5917
2.44e-08	rs373746	5	146032948	-5.5773	T	G	-0.0754	0.5936
1.13e-26	rs7713438	5	146127441	-10.69	A	G	-0.0726	0.5939
1.51e-39	rs319167	5	146293044	-13.1587	C	T	-0.0939	0.5954
3.94e-44	rs112581066	5	146222682	-13.9338	A	G	-0.0927	0.5965
1.11e-18	rs2120569	5	146073871	-8.8229	G	C	0.0628	0.5969
6.75e-10	rs77956969	5	146070378	-6.1718	G	C	-0.1931	0.5998
1.36e-07	rs1423033	5	146025988	-5.2701	G	C	-0.0759	0.6031
3.95e-10	rs78652028	5	146410428	-6.2558	T	C	-0.1978	0.6036
8.37e-19	rs10067207	5	146380932	-8.8548	G	A	0.0734	0.6037
3.29e-30	rs7710563	5	146362591	-11.4207	A	G	-0.0613	0.6046
1.91e-40	rs2926164	5	146272134	-13.3144	C	T	-0.091	0.6057
2.09e-32	rs160968	5	146209177	-11.8522	C	T	-0.066	0.6071
4.79e-07	rs1020325	5	146024858	-5.0345	G	A	-0.0749	0.608
1.1e-16	rs997979	5	146423026	-8.2935	A	G	-0.0699	0.6099
1.97e-34	rs12188535	5	146361166	-12.2368	C	T	-0.0601	0.6115
1.71e-16	rs9325031	5	146415167	-8.2409	A	C	-0.0694	0.6119
1.75e-39	rs1630123	5	146279283	-13.1478	C	T	-0.0883	0.6154
1.6e-18	rs4489112	5	146390871	-8.7822	G	A	0.0707	0.616
2.01e-24	rs10302810	5	146118907	-10.1987	G	A	0.0624	0.6171
7.73e-37	rs9325024	5	146205786	-12.6789	G	A	-0.0853	0.6177
3.23e-11	rs2400224	5	145946850	-6.6355	G	T	-0.0667	0.6204
2.64e-19	rs10875618	5	146375787	-8.9826	C	T	0.0699	0.6211
8.99e-19	rs10059332	5	146380778	-8.8469	T	C	0.0699	0.6211
1.92e-17	rs115556671	5	146176922	-8.4983	C	T	-0.1365	0.6214
2.36e-41	rs319159	5	146300606	-13.4694	C	T	-0.0872	0.6231
3.42e-12	rs79064907	5	146157706	-6.9594	A	G	-0.1297	0.6234
1.7e-18	rs4552686	5	146390765	-8.7755	G	A	0.069	0.6246
3.09e-11	rs4705436	5	145945192	-6.6419	T	C	-0.065	0.6294
4e-32	rs319151	5	146207620	-11.7979	T	C	-0.0615	0.6317
5.53e-32	rs319152	5	146207456	-11.7705	C	T	-0.0615	0.6317
9.17e-07	rs7729798	5	146029380	-4.9085	T	C	-0.0695	0.6365
3.88e-44	rs10515577	5	146222814	-13.9348	G	T	-0.0819	0.6399
3.39e-14	rs58227500	5	146129568	-7.5825	A	G	0.0887	0.6417
9.25e-19	rs9325028	5	146373635	-8.8436	T	C	0.0651	0.6448
3.05e-11	rs952896	5	145948481	-6.644	C	T	-0.062	0.6452
3.66e-11	rs974330	5	145948853	-6.6174	A	G	-0.062	0.6452
5.12e-18	rs9325030	5	146396622	-8.6506	T	A	0.0638	0.6509
7.86e-31	rs10067441	5	146201876	-11.5445	T	G	-0.0768	0.6537
8.66e-40	rs496192	5	146286324	-13.2009	C	G	-0.0784	0.6557
9.29e-07	rs161042	5	146185874	-4.9062	C	T	-0.0751	0.6577
3.42e-30	rs930214	5	146193491	-11.4173	T	C	-0.0697	0.6585
1.27e-16	rs1194998	5	146099634	-8.2767	T	C	-0.0548	0.6589
1.38e-44	rs10065720	5	146225681	-14.0084	A	G	-0.0764	0.6618
6.3e-45	rs6895756	5	146228590	-14.064	C	G	-0.0766	0.6621
6.48e-12	rs72825288	5	146389308	-6.8685	G	C	-0.1385	0.6636
6.72e-12	rs72825286	5	146377151	-6.8633	A	C	-0.14	0.664
3.1073e-06	rs74472521	5	146127530	-4.6635	T	C	-0.2068	0.6643
1.25e-18	rs28813131	5	146365140	-8.81	T	C	0.0612	0.6653
9.19e-31	rs12516151	5	146197080	-11.5311	A	G	-0.068	0.6664
4.15e-45	rs9325025	5	146227649	-14.0938	T	C	-0.0752	0.6677
8.96e-19	rs10477316	5	146382091	-8.8474	G	A	0.0604	0.6686
1.72e-23	rs10302811	5	146118651	-9.9882	C	T	0.0534	0.669
6.79e-07	rs161040	5	146184132	-4.9673	C	T	-0.0725	0.669
6.7e-10	rs114444069	5	146068895	-6.1729	A	G	-0.1587	0.6696
2.32e-11	rs143141208	5	146222696	-6.6843	A	G	-0.134	0.6726
3.58e-19	rs57228238	5	146370625	-8.9491	T	A	0.0592	0.6746
1.97e-30	rs12513869	5	146197381	-11.4653	G	A	-0.0651	0.6796
2.67e-31	rs17105400	5	146202472	-11.6369	G	A	-0.0706	0.6803
1.62e-34	rs13185770	5	146382534	-12.2529	C	G	-0.0482	0.6837
4.78e-14	rs114171756	5	146189208	-7.5376	T	C	-0.1126	0.6838
2.99e-13	rs75175331	5	146305819	-7.2949	A	T	-0.1265	0.6844
1.24e-29	rs28396701	5	146193114	-11.3047	T	C	-0.0696	0.6853
8.57e-40	rs548620	5	146288043	-13.2017	A	G	-0.0711	0.6864
1.32e-33	rs11742231	5	146363927	-12.0813	G	C	-0.0477	0.6873
4.68e-30	rs66470287	5	146197484	-11.3901	T	C	-0.0688	0.6885
2.76e-29	rs13169720	5	146397071	-11.2346	G	T	-0.0472	0.6898
7.32e-34	rs4499882	5	146384381	-12.1299	T	G	-0.0472	0.6906
5.28e-13	rs114811004	5	146311819	-7.2177	G	A	-0.1235	0.6915
1.9264e-06	rs10068903	5	146154154	-4.761	T	C	-0.0567	0.6922
2.44e-11	rs55675734	5	146386835	-6.6769	T	C	-0.1273	0.6933
4.04e-31	rs11949312	5	146126203	-11.6014	T	C	-0.0779	0.6962
1.82e-37	rs17105709	5	146300054	-12.7918	A	C	-0.0711	0.6966
5.59e-07	rs112042148	5	146109689	-5.0048	T	C	0.0841	0.6974
2.17e-33	rs11167952	5	146364836	-12.0407	C	T	-0.0444	0.7079
1.17e-33	rs13159496	5	146363097	-12.0914	A	T	-0.0443	0.7081
9.21e-34	rs11167955	5	146367140	-12.1111	G	T	-0.0443	0.7083
1.3e-34	rs11167953	5	146364946	-12.271	A	G	-0.044	0.7103
1.3e-07	rs7444356	5	146070186	-5.2793	G	C	0.0422	0.7118
1.04e-10	rs116808027	5	146132963	-6.4612	A	G	-0.0961	0.716
1.68e-40	rs167634	5	146292574	-13.324	G	A	-0.0639	0.7184
5.48e-34	rs13162831	5	146378312	-12.1536	G	A	-0.0414	0.7265
1.11e-33	rs4705456	5	146377023	-12.0956	A	G	-0.0414	0.7265
1.6e-09	rs12518717	5	145952104	-6.034	C	T	0.0448	0.729
1.43e-33	rs6580447	5	146380821	-12.0749	G	A	-0.0409	0.7296
4.83e-33	rs12514241	5	146398957	-11.9745	A	T	-0.0408	0.7298
3.72e-11	rs72827249	5	146404660	-6.6148	T	G	-0.1121	0.7303
2.55e-07	rs79773641	5	146444312	-5.1542	C	T	-0.0756	0.7317
3.55e-24	rs11167944	5	146118962	-10.143	A	C	0.0426	0.7324
4.51e-15	rs2400230	5	146125394	-7.8397	A	G	0.0713	0.7349
1.61e-33	rs4705457	5	146385835	-12.0651	A	G	-0.0398	0.7368
7.29e-34	rs13185031	5	146388061	-12.1303	C	T	-0.0397	0.737
3.93e-41	rs2963076	5	146291268	-13.4318	T	C	-0.0586	0.7415
5.94e-40	rs2963074	5	146285773	-13.2294	G	A	-0.057	0.7465
1.27e-28	rs10055150	5	146190853	-11.0989	T	G	-0.0554	0.7471
2.59e-33	rs13172310	5	146383306	-12.0259	A	G	-0.0379	0.7486
6.28e-46	rs7711304	5	146331668	-14.2263	G	C	-0.0464	0.7509
3.55e-18	rs11167946	5	146154540	-8.6921	G	A	-0.059	0.7511
1.71e-09	rs12521353	5	145951767	-6.0233	T	C	0.0404	0.7545
7.36e-07	rs7446531	5	146110880	-4.9515	C	T	0.0673	0.7568
1.5e-41	rs2963075	5	146286561	-13.5029	T	C	-0.053	0.7634
1.37e-09	rs2400228	5	146069598	-6.0589	C	T	0.034	0.7651
1.29e-12	rs144816647	5	146307399	-7.0956	T	C	-0.0924	0.7665
6.39e-12	rs10056455	5	146224363	-6.8705	G	A	-0.0944	0.767
1.1e-10	rs146861639	5	146196593	-6.4522	G	T	-0.0918	0.7689
5.51e-07	rs13174108	5	145952456	-5.0077	A	T	0.0435	0.7691
9.61e-07	rs1530419	5	146028540	-4.8994	A	C	-0.0433	0.7702
6.18e-32	rs74460028	5	146135668	-11.761	A	G	-0.0575	0.7746
1.27e-13	rs319144	5	146228161	-7.4093	G	A	0.0651	0.775
4.32e-10	rs10061370	5	146068361	-6.2419	A	G	0.0316	0.7824
1.2738e-06	rs6895387	5	146446171	-4.8438	C	G	-0.0603	0.7838
9.54e-21	rs2400232	5	146362096	-9.3409	A	C	0.0385	0.7839
8.63e-37	rs112942402	5	146283106	-12.6703	T	A	-0.0493	0.7848
1.9442e-05	rs76752255	5	146135209	4.2712	C	T	-0.1134	0.7881
9.08e-35	rs11957997	5	146217746	-12.2997	C	T	-0.0447	0.7966
1.16e-32	rs17105402	5	146204733	-11.9015	T	C	-0.0395	0.8013
9.2e-15	rs112292020	5	146129440	-7.7498	T	C	0.0501	0.807
1.84e-46	rs10076854	5	146128763	-14.3119	C	T	-0.0297	0.8088
3.9423e-06	rs72827261	5	146433737	-4.6143	T	C	0.034	0.8124
1.68e-42	rs560157	5	146314099	-13.6633	A	C	-0.0383	0.8126
1.16e-32	rs10070306	5	146403795	-11.9013	G	C	0.028	0.8135
6.538e-06	rs62377606	5	146425639	-4.5082	A	G	-0.034	0.8139
6.24e-36	rs10045025	5	146219064	-12.514	C	T	-0.039	0.8218
4.14e-22	rs2400235	5	146351658	-9.6675	C	A	0.0314	0.8234
4.76e-34	rs10077183	5	146211819	-12.1651	A	G	-0.0378	0.8278
4.22e-21	rs11167949	5	146355036	-9.427	G	A	0.0303	0.8294
8.53e-35	rs17105409	5	146207544	-12.3048	A	G	-0.0374	0.8296
1.26e-21	rs2086375	5	146355862	-9.5525	A	G	0.0286	0.8392
1.29e-42	rs2915844	5	146323052	-13.6827	A	G	-0.0319	0.8448
1.34e-17	rs72813715	5	146156718	-8.54	T	C	-0.035	0.8506
6.11e-43	rs178547	5	146316878	-13.7366	G	A	-0.0301	0.8537
1.61e-34	rs12055312	5	146214358	-12.2533	C	T	-0.0319	0.8541
2.05e-10	rs11952689	5	146247587	6.3574	C	A	-0.0381	0.8552
1.01e-42	rs560150	5	146314104	-13.7002	A	G	-0.0295	0.8554
5.5e-14	rs77686828	5	146240009	-7.5192	A	C	-0.0471	0.8632
1.08e-08	rs17516662	5	146097254	-5.7176	C	T	-0.0212	0.8648
9.36e-30	rs72823289	5	146211451	-11.3295	C	T	-0.029	0.8674
4.48e-10	rs116630650	5	146213259	-6.2364	T	C	-0.0512	0.8686
4.66e-13	rs116006288	5	146164872	-7.2346	A	G	0.0347	0.8725
6.66e-21	rs11167951	5	146363345	-9.3788	C	T	0.0218	0.8772
6.78e-19	rs77783934	5	146159987	-8.8783	T	C	-0.0442	0.8811
4.62e-41	rs1864982	5	146320823	-13.4199	T	G	-0.0239	0.8834
4.51e-10	rs7715740	5	145944770	-6.2351	A	T	0.0185	0.8862
3.84e-09	rs6882316	5	145942601	-5.8907	G	A	0.0177	0.8907
1.2724e-05	rs76120772	5	146177735	4.3649	T	C	-0.0456	0.8949
1.17e-32	rs7713487	5	146407693	-11.901	G	A	0.0156	0.895
5.07e-31	rs10056782	5	146400490	-11.5821	A	G	-0.015	0.8991
2.22e-32	rs10447220	5	146409116	-11.8473	A	G	0.0149	0.8996
1.58e-13	rs609325	5	146225178	-7.38	G	A	0.028	0.9025
1.2666e-05	rs4260721	5	145924124	-4.3658	G	A	-0.0159	0.9068
2.97e-33	rs72827248	5	146403825	-12.0147	A	C	0.0215	0.908
3.37e-09	rs4705437	5	145945346	-5.9124	G	A	0.0145	0.9109
3.48e-43	rs560039	5	146311447	-13.7775	G	A	-0.0174	0.915
1.11e-07	rs17096631	5	146472044	-5.3079	A	C	0.0274	0.9164
2.47e-20	rs12110022	5	146150417	-9.2395	A	G	-0.0306	0.9169
2.74e-20	rs77782943	5	146149323	-9.2287	T	C	-0.0306	0.9169
8.8e-32	rs877736	5	146409626	-11.7312	A	C	0.0122	0.9177
1.55e-07	rs62377639	5	146469190	-5.2463	A	G	0.0265	0.9189
1.93e-13	rs35829196	5	146161035	-7.3538	T	C	-0.0199	0.9201
3.95e-47	rs4091215	5	146128342	-14.4185	A	G	-0.0118	0.9237
2.66e-07	rs60295160	5	146473484	-5.1461	A	G	0.0248	0.9244
4.5442e-06	rs60803545	5	146441868	-4.5847	T	C	0.0186	0.9285
2.13e-15	rs72813712	5	146148950	-7.9334	T	A	-0.0166	0.9301
3.36e-18	rs3797629	5	146198914	-8.6985	A	T	-0.0138	0.9312
6.98e-07	rs1031915	5	146429843	-4.9617	T	C	0.0124	0.9313
8.19e-07	rs62377607	5	146431747	-4.9307	C	G	-0.012	0.9329
1.4e-07	rs62377637	5	146467239	-5.2644	T	C	-0.0218	0.9335
1.39e-08	rs62377632	5	146455395	-5.6748	T	C	0.0218	0.9339
1.4356e-06	rs77091403	5	146117142	-4.82	A	C	0.0241	0.9366
5.82e-07	rs1031916	5	146429710	-4.9969	T	C	0.011	0.9391
1.89e-07	rs62377638	5	146468816	-5.2093	T	A	0.0177	0.946
5.9e-07	rs1125457	5	146428542	-4.9942	A	T	0.0096	0.9464
3.34e-43	rs531374	5	146310594	-13.7803	A	T	-0.0106	0.948
2.27e-42	rs2926170	5	146312399	-13.6412	C	T	-0.0105	0.9483
9.07e-19	rs7341069	5	146156352	-8.846	C	T	-0.0168	0.9546
1.2e-07	rs62377641	5	146474289	-5.2936	G	A	-0.0134	0.959
1.9e-07	rs77478354	5	146468692	-5.2083	A	C	0.0131	0.9602
2.08e-07	rs78071300	5	146470037	-5.1915	A	G	0.0131	0.9602
1.35e-07	rs17105893	5	146472952	-5.2714	T	C	-0.013	0.9604
3.08e-31	rs10056515	5	146400082	-11.6249	A	G	-0.0056	0.9621
1.81e-08	rs62377634	5	146458809	-5.6293	A	G	0.0125	0.9622
1.89e-38	rs10044334	5	146122661	-12.9665	C	T	0.0054	0.9651
9.2158e-06	rs7709184	5	146441470	-4.4348	T	C	0.0078	0.9698
3.09e-44	rs2915833	5	146307704	-13.9511	C	T	-0.006	0.9705
2.44e-44	rs964245	5	146309455	-13.9682	C	G	0.0046	0.9774
8.62e-17	rs10037107	5	146229102	-8.3223	G	A	0.0462	0.9788
8.67e-37	rs13358456	5	146209546	-12.6699	G	A	-0.0039	0.9806
9.7e-37	rs12519616	5	146210844	-12.6611	G	A	-0.0039	0.9806
1.2e-36	rs28415145	5	146210286	-12.6447	C	T	-0.0039	0.9806
1.59e-38	rs1036201	5	146329844	-12.98	A	T	0.0036	0.9825
6.15e-07	rs115414934	5	146232711	-4.9865	A	G	-0.0087	0.9839
1.3626e-05	rs10054824	5	146443483	-4.3497	A	C	-0.0036	0.9861
1.26e-36	rs10062859	5	146211917	-12.6408	T	C	-0.0028	0.9862
1.21e-29	rs11750453	5	146370468	-11.3068	C	T	-0.0018	0.9877
7.45e-11	rs720305	5	146434146	-6.5113	T	C	0.0022	0.9877
7.07e-07	rs116720678	5	146121781	-4.9592	T	G	-0.0066	0.9889
7.2e-26	rs1480155	5	146431164	-10.5171	A	G	0.0015	0.9899
7.16e-13	rs116765984	5	146161813	-7.1763	A	G	-0.0021	0.9923
8.09e-36	rs1368379	5	146213535	-12.4935	C	A	0.0013	0.9936
5.64e-32	rs6868807	5	146401522	-11.7689	G	A	0.0006	0.9962
4.2e-14	rs5006710	5	146199808	-7.5547	C	T	-0.0012	0.9969
2.4458e-06	rs12521366	5	146445356	-4.7126	A	G	0.0008	0.9969
2.33e-29	rs6860203	5	146372274	-11.2494	T	A	-0.0002	0.9986
7.25e-30	rs12187728	5	146373287	-11.3519	A	G	0.0002	0.9987
1.01e-29	rs6881291	5	146374039	-11.3233	G	A	0.0002	0.9987
4.81e-20	rs1432760	5	146127568	-9.1682	G	A	0.0005	0.9987
5.64e-98	rs319200	5	146265763	-21.007	A	G	NA	NA
4.95e-96	rs2926168	5	146265938	-20.7936	G	A	NA	NA
1.1e-91	rs599812	5	146280414	-20.3076	A	C	NA	NA
2.14e-91	rs599799	5	146280407	-20.275	A	G	NA	NA
2.35e-90	rs488183	5	146280359	-20.1566	C	T	NA	NA
2.65e-89	rs488072	5	146280390	-20.0363	G	A	NA	NA
3.31e-87	rs2963077	5	146292145	-19.7945	T	C	NA	NA
1.11e-71	rs10053699	5	146222074	-17.9032	G	T	NA	NA
1.37e-64	rs4495234	5	146278891	-16.97	C	T	NA	NA
7.07e-60	rs10059554	5	146280150	-16.3203	T	C	NA	NA
5.85e-38	rs319199	5	146265795	-12.8796	A	G	NA	NA
2.84e-32	rs2086373	5	146355664	-11.8264	T	A	NA	NA
6.42e-31	rs184195856	5	146022746	11.5622	T	C	NA	NA
2.3e-26	rs7708437	5	146140881	-10.6239	A	G	NA	NA
3.23e-26	rs13174342	5	146313572	-10.5925	G	A	NA	NA
1.95e-24	rs13174372	5	146313634	-10.2013	G	A	NA	NA
1.18e-20	rs78043176	5	146393994	-9.3182	G	A	NA	NA
2.72e-17	rs28774676	5	146243495	-8.4579	T	C	NA	NA
5.93e-17	rs58467095	5	146223583	-8.3665	T	C	NA	NA
1.93e-15	rs182683819	5	146192378	-7.9456	A	G	NA	NA
1.02e-12	rs61333046	5	146389461	-7.1282	T	C	NA	NA
4.63e-12	rs72813717	5	146160753	-6.9164	A	G	NA	NA
1.73e-10	rs974327	5	145949149	-6.384	T	G	NA	NA
4.35e-10	rs72825287	5	146379641	-6.2407	C	T	NA	NA
8.58e-08	rs74528784	5	145927495	5.3545	A	C	NA	NA
1.3539e-05	rs62379288	5	146547042	-4.3511	C	T	NA	NA

## Sheet: eQTLGen-TCERG1
P-value	ID	Chr	Pos (hg19)	Z-score	A1	A2	AAO_effect	p(GeM)
1.91e-51	rs1864968	5	145855288	-15.089	T	C	0.0053	0.9746
1.09e-49	rs10057310	5	145898098	-14.8196	T	C	0.0405	0.81
4.79e-47	rs4705334	5	145822515	-14.4053	T	C	-0.2534	0.432
5.73e-47	rs1368372	5	145823115	-14.3929	T	C	0.9303	0.432
7.58e-47	rs6871681	5	145824803	-14.3735	G	A	0.1097	0.4448
1.03e-46	rs11748454	5	145906408	-14.3522	T	G	0.0555	0.7401
1.08e-46	rs6862771	5	145825440	-14.3487	T	C	-0.2894	0.4326
5.37e-46	rs6580425	5	145912769	-14.2374	A	C	0.0594	0.7218
7.46e-46	rs6888043	5	145908856	-14.2143	G	A	0.0348	0.835
7.5e-46	rs13179757	5	145904642	-14.2139	C	T	0.0581	0.7283
9.14e-46	rs2400222	5	145913348	-14.2001	T	C	0.0594	0.7218
1.07e-45	rs7707242	5	145912050	-14.1889	C	T	0.0497	0.7659
1.21e-45	rs6892677	5	145909090	-14.1806	G	A	0.0572	0.7324
1.23e-45	rs2400223	5	145913530	-14.1792	C	G	0.0569	0.7332
1.82e-45	rs12717947	5	145903089	-14.1519	C	G	0.0236	0.8877
2.39e-45	rs2895654	5	145914070	-14.1324	A	G	0.0628	0.7068
5.46e-45	rs7735117	5	145912412	-14.0742	T	C	0.0563	0.7359
6.48e-45	rs6580426	5	145914410	-14.0621	A	G	0.0594	0.7218
1.38e-44	rs2112777	5	145910454	-14.0086	C	G	0.0263	0.8741
1.61e-44	rs4458633	5	145914491	-13.9976	T	C	-0.0089	0.9898
2.27e-44	rs4596437	5	145914633	-13.9734	G	A	-0.0144	0.9744
4.48e-44	rs1529692	5	145841466	-13.9247	G	T	0.1053	0.4586
1.24e-43	rs7717315	5	145901179	-13.8516	G	A	0.0529	0.7442
3.09e-43	rs4991048	5	145899561	-13.7861	A	T	-0.0082	0.9452
1.57e-41	rs6580422	5	145867444	-13.4996	C	T	0.2064	0.4119
1.28e-39	rs10072948	5	145820104	-13.1717	G	A	0.8088	0.5255
5.75e-39	rs1975146	5	145908299	-13.0575	T	C	0.0536	0.7396
2.17e-37	rs1025479	5	145842485	-12.7781	T	A	0.0225	0.971
2.79e-37	rs7719203	5	145856597	-12.7586	T	C	0.0008	0.9973
3.99e-37	rs11950644	5	145810945	-12.7307	A	G	-0.1088	0.8948
4.27e-37	rs4705103	5	145890028	-12.7253	A	G	0.0588	0.9284
5.81e-37	rs4705423	5	145915073	-12.7013	G	T	-0.2409	0.7412
9.9e-37	rs4705368	5	145869820	-12.6594	A	C	0.1522	0.9185
1.29e-36	rs6884174	5	145827381	-12.6388	T	C	-0.0956	0.6947
1.56e-36	rs10061188	5	145892296	-12.6238	G	A	-0.141	0.9185
4.59e-34	rs67220705	5	145906230	-12.168	A	T	NA	NA
9.67e-34	rs10076418	5	145892080	-12.107	C	T	NA	NA
6.09e-30	rs1978708	5	145822073	-11.3671	A	G	-0.7198	0.3312
2.85e-27	rs2163774	5	145916142	-10.817	T	C	-0.3453	0.8155
1.1e-26	rs9325013	5	145896146	-10.6924	G	C	-0.0865	0.6966
2.24e-26	rs2400217	5	145824951	-10.6267	T	C	-0.0054	0.9735
3.19e-26	rs6875090	5	145865461	-10.5934	C	T	-0.0426	0.8479
3.92e-26	rs4705433	5	145917737	-10.5743	A	G	-0.0312	0.8298
8.6e-26	rs7733830	5	145916897	-10.5003	C	G	-0.0357	0.7583
8.84e-26	rs6881391	5	145919670	-10.4977	C	T	0.0251	0.8276
1.11e-25	rs2116783	5	145915787	-10.4765	G	A	0.1112	0.7596
1.64e-25	rs79915012	5	145906620	-10.4393	A	G	0.0604	0.7179
3.68e-25	rs6580427	5	145916320	-10.3622	A	G	0.4242	0.7739
1.19e-24	rs7732384	5	145921983	-10.2495	C	T	0.0562	0.8463
2.67e-23	rs7731904	5	145891633	-9.9442	C	T	0.2452	0.4891
5.72e-23	rs10069957	5	145866543	-9.8682	G	C	-0.8593	0.363
2.94e-22	rs6580421	5	145805202	-9.7023	G	T	0.0184	0.9317
3.23e-21	rs4418147	5	145891122	-9.4548	C	T	NA	NA
6.21e-19	rs2195931	5	145813081	-8.8881	G	T	-0.0419	0.8501
2.32e-17	rs73309477	5	145881251	-8.4764	T	C	0.0826	0.6942
2.69e-17	rs79002017	5	145892079	-8.4594	G	T	NA	NA
2.84e-17	rs1802027	5	145890228	-8.4529	A	G	0.0743	0.7236
3.08e-17	rs998051	5	145875259	-8.4435	G	T	0.008	0.9609
5.56e-17	rs75887010	5	145888315	-8.3741	C	T	0.0593	0.7784
5.77e-17	rs12186370	5	145887453	-8.3698	A	G	0.0624	0.7671
5.88e-17	rs73309446	5	145850830	-8.3675	T	C	0.0827	0.6936
6.54e-17	rs17104742	5	145895558	-8.355	A	G	0.0452	0.8303
6.64e-17	rs146968755	5	145884531	-8.353	T	C	0.0656	0.7555
7.03e-17	rs41418650	5	145873263	-8.3465	G	C	0.0747	0.7227
7.87e-17	rs76228500	5	145854637	-8.3332	G	A	0.0675	0.7486
8.28e-17	rs12189153	5	145853493	-8.327	G	A	0.0827	0.6936
8.71e-17	rs111857100	5	145851184	-8.321	T	C	0.0675	0.7486
8.87e-17	rs2033471	5	145877568	-8.3188	G	C	0.0724	0.7308
9.39e-17	rs12186419	5	145852123	-8.3121	A	G	0.0671	0.7497
1.11e-16	rs1984741	5	145875470	-8.2924	G	C	0.0749	0.7216
1.62e-16	rs12188766	5	145885271	-8.2473	T	C	0.1399	0.8861
3.83e-15	rs17104665	5	145842469	-7.8603	G	A	0.0746	0.7224
6.27e-15	rs7709485	5	145894896	7.7985	C	G	0.6661	0.08043
1.02e-14	rs76626821	5	145830759	-7.7363	C	T	0.0533	0.8001
1.07e-14	rs28593086	5	145900938	7.7312	G	A	1.3127	0.07025
1.33e-14	rs2288812	5	145859763	7.7029	A	G	0.2256	0.1082
1.46e-14	rs10050969	5	145885683	7.6913	G	A	0.3268	0.08816
1.47e-14	rs10440728	5	145888311	7.6904	G	C	0.3048	0.1051
1.55e-14	rs10477302	5	145876888	7.6835	C	T	-0.2272	0.1041
1.75e-14	rs28501595	5	145884857	7.6676	A	G	-0.1975	0.088
1.83e-14	rs10070679	5	145875097	7.6621	G	A	-0.2252	0.1035
2.1e-14	rs4476778	5	145831490	-7.6444	G	A	0.0384	0.8555
2.15e-14	rs9763609	5	145838273	7.6417	C	T	0.1745	0.1249
2.19e-14	rs6862473	5	145868690	7.6392	G	C	1.2752	0.109
2.23e-14	rs6859013	5	145840878	7.6368	C	T	0.3014	0.1247
2.23e-14	rs10058059	5	145869428	7.6367	G	A	0.1871	0.106
2.3e-14	rs3797299	5	145873365	7.6324	C	T	-0.2272	0.1041
2.39e-14	rs10062149	5	145871098	7.628	T	A	0.6322	0.1022
2.41e-14	rs10463383	5	145884550	7.627	A	C	0.3961	0.08715
2.47e-14	rs10062283	5	145871328	7.6237	G	A	0.1861	0.1026
2.49e-14	rs55997038	5	145849529	7.6225	A	G	0.1812	0.1122
2.54e-14	rs12055124	5	145866067	7.6202	T	G	-1.6056	0.108
2.64e-14	rs7733319	5	145864316	7.6148	G	T	0.1813	0.1071
2.65e-14	rs10050710	5	145855003	7.6147	C	T	0.1831	0.113
2.66e-14	rs56205275	5	145866458	7.6141	T	C	0.4027	0.09356
2.73e-14	rs10057848	5	145885781	7.6106	C	G	-0.19	0.1086
2.78e-14	rs56771518	5	145852099	7.6083	T	C	0.1831	0.1137
2.97e-14	rs73793131	5	145855057	7.5999	C	T	0.1831	0.113
2.98e-14	rs4991466	5	145851937	7.5993	C	T	0.1828	0.1135
3e-14	rs10075143	5	145856323	7.5984	T	C	0.1829	0.1132
3.06e-14	rs58389936	5	145854116	7.5956	G	A	0.1816	0.1159
3.06e-14	rs56309758	5	145853970	7.5956	G	C	0.2179	0.1154
3.07e-14	rs7709013	5	145864523	7.5953	A	G	0.1859	0.1076
3.19e-14	rs1056894	5	145860147	7.5902	C	T	-0.6052	0.1086
3.24e-14	rs1864969	5	145844354	7.5883	G	C	0.2109	0.1168
3.28e-14	rs2099319	5	145855334	7.5866	G	T	0.1829	0.1132
3.3e-14	rs12522316	5	145852914	7.5861	C	T	0.1823	0.1143
3.34e-14	rs2288811	5	145859789	7.5847	G	A	-0.1901	0.1084
3.43e-14	rs3756502	5	145862463	7.5811	G	A	1.2752	0.109
3.72e-14	rs10055628	5	145854616	7.5706	A	G	-0.2195	0.1159
3.78e-14	rs3756501	5	145858530	7.5684	A	G	0.2103	0.1179
3.83e-14	rs11750740	5	145846532	7.5668	A	G	0.1806	0.1133
3.84e-14	rs2400219	5	145851897	7.5663	T	C	0.1828	0.1135
4.01e-14	rs12657671	5	145850328	7.5607	C	T	0.2144	0.1128
4.04e-14	rs6874842	5	145865264	7.5596	T	C	0.1784	0.1167
5.18e-14	rs10074885	5	145833427	7.5274	T	C	0.2043	0.1287
5.26e-14	rs10080112	5	145847028	7.5256	C	G	-2.6681	0.1205
6.58e-14	rs9763427	5	145838075	7.4962	G	A	0.2945	0.1332
6.96e-14	rs2033474	5	145825685	-7.4886	G	T	0.0401	0.7664
9.26e-14	rs77198220	5	145840147	7.4512	G	A	-0.6903	0.365
1.01e-13	rs78175380	5	145853136	7.4395	T	C	0.157	0.4131
1.03e-13	rs10070974	5	145845524	7.4375	G	A	-0.1813	0.1204
1.06e-13	rs76086209	5	145843954	7.4326	C	T	0.1315	0.3981
1.07e-13	rs10044956	5	145834529	7.4314	T	C	-0.1771	0.1294
1.14e-13	rs10035701	5	145832267	7.4233	C	T	0.1761	0.1274
1.2e-13	rs10069067	5	145830974	7.4173	T	C	-1.3211	0.1272
1.25e-13	rs56076772	5	145855848	7.4111	A	G	-0.1279	0.3595
1.39e-13	rs12173013	5	145858480	7.3976	A	G	-0.3547	0.345
1.41e-13	rs10043372	5	145832433	7.3956	T	C	0.2136	0.1276
1.44e-13	rs73793188	5	145865653	7.3926	T	G	-0.0934	0.4592
1.56e-13	rs2163770	5	145830275	7.3821	T	C	0.2033	0.1307
1.59e-13	rs78289491	5	145857804	7.3795	T	A	1.4199	0.3449
1.71e-13	rs11959840	5	145918961	-7.3695	T	C	0.8776	0.3594
1.72e-13	rs28438403	5	145830764	7.3691	G	A	0.1954	0.1272
1.81e-13	rs75587556	5	145892975	7.3626	T	C	-0.4726	0.2406
1.92e-13	rs56197212	5	145831415	7.3541	G	A	0.1455	0.3976
1.98e-13	rs55861460	5	145839252	7.3501	A	G	0.0985	0.3811
2.61e-13	rs74365806	5	145896630	7.3132	T	G	1.0557	0.2781
2.61e-13	rs75106343	5	145831985	7.313	C	A	-0.3079	0.3979
2.72e-13	rs116789271	5	145896722	7.3076	G	C	-1.1513	0.2988
3.52e-13	rs76886363	5	145830058	7.2731	A	T	-0.3171	0.3975
3.74e-13	rs141215555	5	145884466	7.2648	A	G	-0.114	0.3097
4.24e-13	rs2116784	5	145915951	-7.2476	G	A	0.3124	0.3551
5.41e-13	rs3797300	5	145886957	7.2147	G	A	0.4	0.2532
5.42e-13	rs56399824	5	145882305	7.2145	A	G	-0.1371	0.3263
6.16e-13	rs75766943	5	145877874	7.1972	A	T	-0.1371	0.3263
6.19e-13	rs77814645	5	145873534	7.1963	T	A	-0.1371	0.3263
6.3e-13	rs75623709	5	145870577	7.1939	G	T	-0.1371	0.3263
6.38e-13	rs56238992	5	145872381	7.1922	A	T	-0.1371	0.3263
6.51e-13	rs56194242	5	145869746	7.1895	C	G	-0.1371	0.3263
6.66e-13	rs7701158	5	145804977	-7.186	C	A	-0.0488	0.823
1.12e-12	rs10875616	5	145821197	-7.1144	T	A	0.08	0.9029
1.27e-12	rs76833679	5	145827085	7.0973	T	C	-0.3184	0.6864
3.97e-12	rs78613153	5	145821162	6.9386	C	G	-0.0446	0.6964
4.13e-12	rs80133155	5	145903602	6.9328	C	T	-1.4752	0.3167
4.59e-12	rs76337418	5	145905334	6.9177	C	T	-0.5877	0.3093
4.94e-12	rs75478955	5	145821512	6.9073	C	T	0.0387	0.7406
5.88e-12	rs139076164	5	145906255	6.8828	C	T	0.486	0.3221
6.47e-12	rs2400221	5	145899340	6.8691	A	G	-0.8736	0.2284
1.08e-11	rs145694078	5	145811449	6.7956	T	C	0.0954	0.7854
1.31e-11	rs79232794	5	145815069	6.7672	T	C	0.2706	0.8133
1.33e-11	rs78722984	5	145813550	6.7649	C	T	0.1206	0.8025
1.49e-11	rs78838025	5	145813989	6.7491	A	G	-0.0715	0.8294
1.53e-11	rs115509522	5	145812775	6.7453	C	A	0.0477	0.8017
1.77e-11	rs56011824	5	145809003	6.7244	C	T	0.0935	0.7761
1.99e-11	rs78399775	5	145907982	6.707	A	C	0.2926	0.3852
2.22e-11	rs10477303	5	145881537	6.6908	A	C	0.6322	0.1022
2.7e-11	rs56107971	5	145809328	6.662	A	G	-0.4166	0.7818
2.89e-11	rs55950351	5	145909579	6.6521	C	T	-0.705	0.3314
3.58e-11	rs28858975	5	145867317	6.6206	G	A	NA	NA
5.34e-11	rs7735001	5	145897895	6.5613	A	G	-0.6709	0.2468
8.89e-11	rs55794649	5	145908733	6.485	A	G	0.1411	0.5918
1e-10	rs55670969	5	145915384	6.4671	G	T	-1.1003	0.2899
1.57e-10	rs78553714	5	145918420	6.3985	C	T	0.6688	0.6726
1.89e-10	rs76183994	5	145918091	6.3704	T	C	0.8461	0.4668
1.93e-10	rs77101425	5	145918280	6.3668	T	C	0.0902	0.4287
2.32e-10	rs10053400	5	145830871	6.3386	A	G	0.1742	0.1304
2.46e-10	rs74730894	5	145923039	6.3294	T	C	0.1613	0.4212
2.8e-10	rs74585442	5	145920089	6.3092	G	A	-0.0875	0.4792
5.26e-10	rs966514	5	145923735	6.211	C	T	-0.6418	0.4718
6.35e-10	rs10037468	5	145920072	6.1817	A	G	-2.4715	0.02315
6.47e-10	rs75656298	5	145922270	6.1787	C	T	0.6228	0.5657
9.36e-10	rs186044998	5	145865655	6.12	C	T	NA	NA
1.39e-09	rs76157183	5	145833478	6.0566	T	C	-0.0476	0.6789
5.04e-09	rs6580430	5	145924360	-5.846	T	C	0.1784	0.1646
5.46e-09	rs79455943	5	145872090	-5.8326	A	G	-0.0682	0.8273
5.74e-09	rs28824500	5	145854295	-5.824	A	G	-0.0654	0.8342
8.01e-09	rs4260721	5	145924124	-5.7681	G	A	-0.0159	0.9068
5.83e-08	rs185603793	5	145885189	-5.4237	A	G	NA	NA
1.31e-07	rs55661797	5	145909578	5.2773	A	G	-0.0201	0.9131
1.75e-07	rs9325016	5	145934888	-5.2245	C	T	-0.1363	0.698
1.82e-07	rs34740122	5	145826646	5.2165	A	C	0.0192	0.899
1.83e-07	rs889083	5	145941549	-5.2158	G	A	-0.0309	0.8839
2.79e-07	rs6580424	5	145908591	5.1368	G	T	-0.0104	0.955
2.96e-07	rs13174108	5	145952456	-5.1258	A	T	0.0435	0.7691
2.97e-07	rs2400225	5	145946877	-5.1254	G	T	-0.0323	0.8532
3.29e-07	rs986061	5	145925989	-5.1061	G	A	0.3304	0.4414
3.64e-07	rs952898	5	145948349	-5.0867	G	C	-0.0279	0.8695
6.18e-07	rs6887311	5	145928796	-4.9856	T	A	-0.0937	0.4991
6.34e-07	rs4705116	5	145935364	-4.9804	C	T	0.0222	0.8829
8.73e-07	rs1990963	5	145939918	-4.9183	C	T	-0.8386	0.4258
9.64e-07	rs12522004	5	145934483	4.899	A	G	0.231	0.09863
2.0564e-06	rs10477300	5	145808349	-4.7477	G	A	0.3689	0.815
2.1884e-06	rs10477299	5	145808174	-4.7351	G	A	0.0783	0.8342
2.3864e-06	rs8180388	5	145931759	4.7178	C	T	0.3877	0.09466
2.4626e-06	rs76648047	5	145931079	4.7112	T	C	0.1931	0.09507
2.5114e-06	rs41369044	5	145930321	4.7072	T	C	2.3878	0.09297
2.5139e-06	rs8180391	5	145931864	4.7071	C	T	0.4064	0.09703
2.5737e-06	rs7710653	5	145933086	4.7023	T	A	0.5368	0.09767
2.7187e-06	rs10072106	5	145807255	-4.6909	C	T	-0.1997	0.8109
3.0061e-06	rs12519022	5	145817182	-4.6704	G	A	-0.1295	0.7445
3.3745e-06	rs149095688	5	145954568	-4.6465	G	A	0.1514	0.2226
3.5453e-06	rs11743811	5	145931611	4.6366	C	T	0.1893	0.09692
3.6215e-06	rs55699414	5	145930776	4.6321	C	A	0.1994	0.09446
4.097e-06	rs7731710	5	145929491	4.6065	C	T	-0.1921	0.1011
5.3697e-06	rs8180465	5	145931937	4.5499	T	C	-1.0603	0.01811
5.6094e-06	rs12518717	5	145952104	-4.5405	C	T	0.0448	0.729
5.8705e-06	rs7701284	5	145928230	4.5311	A	G	1.7313	0.08136
6.428e-06	rs6889741	5	145820412	-4.5118	C	T	0.2727	0.7817
7.9176e-06	rs7702307	5	145926618	4.4675	C	A	-1.4542	0.1159
8.9209e-06	rs12521353	5	145951767	-4.4416	T	C	0.0404	0.7545
9.1306e-06	rs6882316	5	145942601	-4.4366	G	A	0.0177	0.8907
1.0765e-05	rs4705437	5	145945346	-4.401	G	A	0.0145	0.9109
1.0956e-05	rs1560655	5	145814349	-4.3974	C	T	-0.0985	0.8643
1.4965e-05	rs7704580	5	145871329	-4.329	T	A	0.1518	0.5167
1.6164e-05	rs13166300	5	145844914	-4.3121	T	C	-1.4712	0.3937
1.7003e-05	rs6859000	5	145938461	4.301	A	G	1.6458	0.07011
1.7313e-05	rs11959356	5	145853521	-4.297	A	G	-0.3256	0.6099

## Sheet: PsychENCODE-TCERG1
rsID	Chr	Pos	A1	A2	eQTL_pval	eQTL_effect	AAO_effect	p(GeM)
rs10050969	5	145885683	G	A	7.33326e-09	0.0837389	-0.3331	0.01664
rs28501595	5	145884857	A	G	8.67784e-09	0.0833155	-0.3331	0.01664
rs10463383	5	145884550	A	C	8.71386e-09	0.0833117	-0.3331	0.01664
rs10057848	5	145885781	C	G	1.77971e-08	0.0817085	-0.3103	0.02688
rs6874842	5	145865264	T	C	1.99345e-08	0.0814724	-0.304	0.03013
rs3756501	5	145858530	A	G	2.07684e-08	0.0814305	-0.3025	0.03094
rs10070974	5	145845524	G	A	2.09793e-08	0.0809887	-0.2995	0.03263
rs10080112	5	145847028	C	G	2.18211e-08	0.0812931	-0.2995	0.03263
rs9763427	5	145838075	G	A	2.53522e-08	0.0809409	-0.29	0.03843
rs56205275	5	145866458	T	C	5.42604e-08	0.0817957	-0.3253	0.01975
rs10440728	5	145888311	G	C	7.33278e-08	0.0810279	-0.3121	0.02606
rs6862473	5	145868690	G	C	7.82915e-08	0.0808714	-0.3097	0.02726
rs2288812	5	145859763	A	G	8.4134e-08	0.0806584	-0.3108	0.02671
rs2099319	5	145855334	G	T	8.52416e-08	0.0806508	-0.3072	0.02852
rs73793131	5	145855057	C	T	8.60384e-08	0.0806221	-0.3072	0.02852
rs10050710	5	145855003	C	T	8.60988e-08	0.0806204	-0.3072	0.02852
rs3756502	5	145862463	G	A	8.61784e-08	0.0806096	-0.309	0.02763
rs56309758	5	145853970	G	C	8.64915e-08	0.0806068	-0.3054	0.02949
rs58389936	5	145854116	G	A	8.6576e-08	0.0806046	-0.3054	0.02949
rs12522316	5	145852914	C	T	8.68181e-08	0.0805943	-0.3054	0.02949
rs7709013	5	145864523	A	G	8.68928e-08	0.080595	-0.3113	0.02647
rs56771518	5	145852099	T	C	8.73849e-08	0.0805698	-0.3054	0.02949
rs10477303	5	145881537	A	C	8.76215e-08	0.0805698	-0.315	0.02472
rs4991466	5	145851937	C	T	8.76285e-08	0.0805618	-0.3054	0.02949
rs12055124	5	145866067	T	G	8.78338e-08	0.0805702	-0.3113	0.02647
rs28438403	5	145830764	G	A	9.36868e-08	0.0808233	-0.2954	0.03509
rs10058059	5	145869428	G	A	9.49583e-08	0.0803395	-0.3118	0.02622
rs55997038	5	145849529	A	G	9.79289e-08	0.0802357	-0.3076	0.02831
rs10043372	5	145832433	T	C	9.87232e-08	0.0805409	-0.2954	0.03509
rs6859013	5	145840878	C	T	9.90444e-08	0.0802046	-0.2977	0.03369
rs10069067	5	145830974	T	C	9.96643e-08	0.0806298	-0.2954	0.03509
rs11750740	5	145846532	A	G	1.01642e-07	0.0801673	-0.3068	0.02871
rs1864969	5	145844354	G	C	1.02042e-07	0.0801524	-0.3034	0.03047
rs7733319	5	145864316	G	T	1.04911e-07	0.0800714	-0.3113	0.02647
rs9763609	5	145838273	C	T	1.05963e-07	0.080036	-0.2973	0.03392
rs10062283	5	145871328	G	A	1.0647e-07	0.0800365	-0.314	0.0251
rs10062149	5	145871098	T	A	1.07313e-07	0.0800171	-0.3143	0.025
rs10477302	5	145876888	C	T	1.08359e-07	0.0800402	-0.3132	0.02555
rs10070679	5	145875097	G	A	1.10036e-07	0.0799567	-0.314	0.0251
rs10074885	5	145833427	T	C	1.14907e-07	0.07999	-0.2952	0.03519
rs2163770	5	145830275	T	C	1.19113e-07	0.0802215	-0.2944	0.0357
rs10035701	5	145832267	C	T	1.20831e-07	0.0800062	-0.2954	0.03509
rs28593086	5	145900938	G	A	3.16973e-07	0.0785187	-0.3464	0.01305
rs2400221	5	145899340	A	G	7.64221e-07	0.0694366	-0.2234	0.09704
rs73793188	5	145865653	T	G	9.66493e-07	0.0788705	-0.1675	0.2737
rs9763419	5	145837732	C	T	5.2429e-06	0.0793301	-0.2868	0.09896
rs3797303	5	145889235	G	A	5.35176e-06	0.0873271	-0.2727	0.1203
rs10061036	5	145898054	A	G	5.48853e-06	0.0877238	-0.3292	0.05891
rs10073084	5	145885449	T	C	5.74162e-06	0.0790022	-0.2893	0.09687
rs61677065	5	145832871	G	A	5.9084e-06	0.0790936	-0.29	0.09551
rs59990970	5	145837688	G	A	6.21783e-06	0.0866734	-0.2684	0.1253
rs12655966	5	145847019	T	C	6.34253e-06	0.0787072	-0.2911	0.0948
rs9325011	5	145857555	T	C	6.44821e-06	0.0865791	-0.2804	0.1102
rs2288813	5	145859218	C	A	6.45202e-06	0.0865826	-0.2804	0.1102
rs12658559	5	145861909	T	C	6.55059e-06	0.0865245	-0.2804	0.1102
rs10058265	5	145869715	C	A	6.60492e-06	0.0783853	-0.2904	0.09559
rs10059722	5	145856302	A	G	6.77132e-06	0.0783499	-0.2929	0.09275
rs12652790	5	145861940	A	T	6.99067e-06	0.0782341	-0.2929	0.09275
rs10477301	5	145876674	G	A	7.09419e-06	0.0862218	-0.2801	0.1106
rs10066818	5	145852315	T	C	7.52043e-06	0.077926	-0.2872	0.09758
rs58458861	5	145833837	C	A	9.49798e-06	0.0849817	-0.274	0.1177
rs10037334	5	145834367	G	T	1.00197e-05	0.0590563	-0.2183	0.08356
rs962591	5	145879313	C	A	1.72186e-05	0.0573939	-0.225	0.0746
rs3797302	5	145889123	C	G	1.78113e-05	0.0871059	-0.2803	0.1105
rs2033469	5	145828598	A	G	1.93682e-05	0.0818042	-0.2778	0.113
rs60581100	5	145899518	G	T	2.02083e-05	0.0873782	-0.3017	0.08618
rs9325012	5	145881594	A	T	2.07821e-05	0.0566841	-0.2218	0.07882
rs10037561	5	145860443	A	G	2.42317e-05	0.0857693	-0.288	0.101
rs79952970	5	145903323	C	A	4.67063e-05	0.0771548	-0.2681	0.1258
rs76566902	5	145903344	G	A	4.67302e-05	0.0771732	-0.2681	0.1258
rs768232	5	145823141	T	G	6.07643e-05	0.0769	-0.2737	0.1191
rs10066131	5	145908711	T	A	0.000179182	0.0776098	-0.2772	0.1138
rs28551546	5	145910234	C	T	0.000195789	0.0773607	-0.2662	0.1286
rs79248530	5	145910388	T	C	0.000198185	0.0773214	-0.2707	0.1224
rs17104761	5	145911464	T	C	0.000203781	0.0772311	-0.2608	0.137
rs11744239	5	145911868	T	C	0.00020821	0.0771704	-0.2619	0.1356
rs11744265	5	145912013	T	C	0.000209914	0.0771393	-0.2668	0.1286
rs2010829	5	145908410	A	G	0.000217322	0.0766471	-0.2772	0.1138
rs10463384	5	145914459	C	T	0.000228233	0.0768229	-0.2886	0.1002
rs59388392	5	145904420	C	T	0.000294689	0.0714567	-0.3065	0.07993

## Sheet: PsychENCODE-PPP2R2B
rsID	Chr	Pos	A1	A2	eQTL_pval	eQTL_effect	AAO_effect	p(GeM)
rs7700592	5	146226196	A	T	1.31877e-06	0.0710648	-0.1203	0.3764
rs1380014	5	146235722	G	A	2.07971e-06	0.0666076	-0.2196	0.06818
rs319206	5	146261951	A	C	2.15276e-06	0.0692838	-0.2248	0.06184
rs167635	5	146260896	C	T	2.24202e-06	0.069167	-0.2184	0.06967
rs616756	5	146281909	T	C	2.49844e-06	0.069099	-0.2459	0.04283
rs319201	5	146265303	A	G	2.63234e-06	0.0689458	-0.2281	0.05796
rs319207	5	146261694	G	C	2.77217e-06	0.0684462	-0.2249	0.06176
rs319231	5	146242245	T	C	3.34631e-06	0.0680164	-0.2106	0.08035
rs561789	5	146242078	G	C	3.34761e-06	0.068015	-0.2106	0.08035
rs319232	5	146241598	T	C	3.37718e-06	0.0679849	-0.2106	0.08035
rs319233	5	146241258	T	C	3.3786e-06	0.0679836	-0.2106	0.08035
rs319234	5	146241232	G	A	3.37987e-06	0.0679825	-0.2106	0.08035
rs319235	5	146240712	G	A	3.39299e-06	0.0679708	-0.2125	0.07762
rs319238	5	146240381	A	G	3.39906e-06	0.0679653	-0.2106	0.08035
rs319240	5	146237533	G	A	3.42971e-06	0.0679403	-0.2131	0.07682
rs504267	5	146277165	G	C	3.53552e-06	0.0664381	-0.2426	0.04487
rs2446369	5	146233790	T	A	3.59267e-06	0.0678004	-0.2153	0.07392
rs319237	5	146240443	T	C	4.19396e-06	0.0670776	-0.2106	0.08035
rs319241	5	146236889	A	G	4.39676e-06	0.066958	-0.2112	0.07954
rs319217	5	146253893	C	T	4.44554e-06	0.0669821	-0.2189	0.0692
rs2915842	5	146326045	C	T	4.71115e-06	0.0658915	-0.263	0.03255
rs319196	5	146267038	T	C	4.72738e-06	0.0672471	-0.2422	0.04432
rs1864981	5	146321074	C	T	5.01325e-06	0.0656283	-0.2676	0.02931
rs319226	5	146247054	T	A	5.07713e-06	0.0667633	-0.2149	0.07436
rs319227	5	146245762	C	A	5.26105e-06	0.0666545	-0.2096	0.0818
rs2963083	5	146324716	C	T	5.3535e-06	0.0654798	-0.2673	0.02938
rs319172	5	146288339	T	G	5.41951e-06	0.0656397	-0.2428	0.04493
rs662354	5	146277292	C	T	6.25089e-06	0.0666828	-0.2468	0.04134
rs570921	5	146281109	G	A	6.65659e-06	0.065037	-0.2616	0.03057
rs504155	5	146277204	C	A	6.90271e-06	0.0652957	-0.2502	0.03861
rs586840	5	146279903	C	A	7.04929e-06	0.0652149	-0.2517	0.03747
rs491799	5	146279988	G	A	7.07814e-06	0.0652042	-0.2517	0.03747
rs538083	5	146282364	T	C	8.15337e-06	0.0658472	-0.2371	0.05092
rs640656	5	146287119	A	G	8.88435e-06	0.0637107	-0.2439	0.04407
rs319181	5	146273194	T	C	1.06588e-05	0.0632702	-0.2596	0.03166
rs319179	5	146273943	C	G	1.08427e-05	0.0632157	-0.2602	0.03129
rs319186	5	146271937	T	C	1.10179e-05	0.0632136	-0.2657	0.0279
rs10463274	5	146335545	T	C	1.13923e-05	0.0636699	-0.2277	0.06201
rs319187	5	146271537	T	G	1.14204e-05	0.0646938	-0.2537	0.03595
rs6580445	5	146335836	T	C	1.14537e-05	0.0636434	-0.2277	0.06201
rs589793	5	146314510	C	T	1.16326e-05	0.062854	-0.2675	0.02946
rs2963084	5	146330922	T	A	1.16738e-05	0.0636709	-0.2172	0.0763
rs2915837	5	146277620	T	A	1.25433e-05	0.0628095	-0.2479	0.04045
rs319188	5	146270817	T	C	1.37158e-05	0.0641141	-0.2489	0.03962
rs319184	5	146272865	G	T	1.45017e-05	0.0607782	-0.2538	0.03553
rs319173	5	146276721	C	T	1.45968e-05	0.0631278	-0.2725	0.02406
rs568214	5	146281383	G	A	1.59507e-05	0.0628382	-0.2717	0.02463
rs567116	5	146281525	C	T	1.60496e-05	0.062821	-0.2697	0.02568
rs525418	5	146285437	A	G	1.67993e-05	0.0624643	-0.2474	0.04105
rs583240	5	146285667	G	A	1.76332e-05	0.0625435	-0.2722	0.02431
rs2963073	5	146285759	G	C	1.77214e-05	0.0625299	-0.2722	0.02431
rs675846	5	146284603	A	G	1.80498e-05	0.0632228	-0.2399	0.04814
rs496197	5	146286321	G	C	1.81555e-05	0.0624598	-0.2712	0.0248
rs2915839	5	146276911	C	T	1.89369e-05	0.0620747	-0.2689	0.026
rs13170982	5	146337743	G	A	1.89822e-05	0.0659588	-0.2405	0.04938
rs319180	5	146273341	C	T	1.91353e-05	0.0629264	-0.2645	0.02856
rs640653	5	146287125	A	G	1.97679e-05	0.0621086	-0.2438	0.0442
rs34902638	5	146287042	A	G	2.11784e-05	0.0627806	-0.236	0.05141
rs579915	5	146286861	T	C	2.12382e-05	0.0627607	-0.2368	0.05066
rs580633	5	146286845	T	G	2.12913e-05	0.0618112	-0.2396	0.04792
rs319170	5	146290208	C	T	2.16014e-05	0.0609135	-0.2599	0.03169
rs319183	5	146272871	C	T	2.22244e-05	0.0626467	-0.2646	0.02843
rs319177	5	146274395	C	G	2.28101e-05	0.0616026	-0.2699	0.02546
rs319178	5	146274178	A	T	2.37451e-05	0.0624085	-0.2693	0.02577
rs319174	5	146276152	G	A	2.52725e-05	0.0621876	-0.2713	0.02471
rs2915843	5	146324572	A	C	2.67364e-05	0.0607522	-0.2698	0.02782
rs319189	5	146270355	T	A	2.71502e-05	0.0619918	-0.2668	0.02719
rs319190	5	146270241	G	A	2.7484e-05	0.0619664	-0.2686	0.02619
rs6876312	5	146332572	G	T	2.88909e-05	0.0611296	-0.2386	0.05038
rs10065720	5	146225681	A	G	2.96546e-05	0.0865522	-0.0764	0.6618
rs319169	5	146290938	C	G	3.02061e-05	0.0599339	-0.2449	0.04332
rs9325025	5	146227649	T	C	3.46597e-05	0.0856445	-0.0752	0.6677
rs1835948	5	146285948	T	C	3.53265e-05	0.0602178	-0.2672	0.02714
rs112581066	5	146222682	A	G	3.79833e-05	0.0872344	-0.0927	0.5965
rs319166	5	146293197	G	A	3.80414e-05	0.0601092	-0.2698	0.02585
rs319141	5	146305742	C	A	3.85083e-05	0.0598034	-0.2944	0.01512
rs319167	5	146293044	C	T	4.09616e-05	0.0747832	-0.0939	0.5954
rs575571	5	146287354	C	A	4.23689e-05	0.0593486	-0.2634	0.02942
rs319140	5	146306050	A	G	4.39996e-05	0.0597029	-0.2719	0.02509
rs319160	5	146300571	C	T	4.50108e-05	0.0591756	-0.2694	0.02587
rs319193	5	146269044	C	T	4.90719e-05	0.0599871	-0.2776	0.02157
rs319162	5	146298621	C	A	5.04981e-05	0.074571	-0.0988	0.5767
rs319192	5	146269239	C	G	5.40063e-05	0.059681	-0.2735	0.02361
rs28415145	5	146210286	C	T	6.49908e-05	0.0770651	-0.0039	0.9806
rs12519616	5	146210844	G	A	6.57846e-05	0.077012	-0.0039	0.9806
rs11957997	5	146217746	C	T	6.74061e-05	0.0842678	-0.0447	0.7966
rs10062859	5	146211917	T	C	6.85318e-05	0.0768355	-0.0028	0.9862
rs1630123	5	146279283	C	T	7.52437e-05	0.073394	-0.0883	0.6154
rs548620	5	146288043	A	G	7.5924e-05	0.0736732	-0.0711	0.6864
rs12055312	5	146214358	C	T	8.03612e-05	0.0856894	-0.0319	0.8541
rs496192	5	146286324	C	G	8.14961e-05	0.0730119	-0.0784	0.6557
rs76896552	5	146362088	T	G	9.49561e-05	-0.1491	0.3972	0.1157
rs319156	5	146304946	C	T	0.000108527	0.0570686	-0.2836	0.0193
rs17105400	5	146202472	G	A	0.000116444	0.0849794	-0.0706	0.6803
rs2963082	5	146265738	G	A	0.00013031	0.0581806	-0.2336	0.05216
rs2926167	5	146265959	A	T	0.000130935	0.0581712	-0.2328	0.05294
rs66470287	5	146197484	T	C	0.000135318	0.0836892	-0.0688	0.6885
rs2963080	5	146261089	T	C	0.000135903	0.057739	-0.2352	0.05075
rs560157	5	146314099	A	C	0.000137627	0.0683101	-0.0383	0.8126
rs12654655	5	146469276	A	G	0.000138055	-0.0698267	0.1695	0.1898
rs7446269	5	146220147	C	T	0.000145318	0.057415	-0.1294	0.3118
rs28396701	5	146193114	T	C	0.000148306	0.0834842	-0.0696	0.6853
rs10477311	5	146219697	T	G	0.00015296	0.0802195	-0.0953	0.5768
rs10045025	5	146219064	C	T	0.000153343	0.0781258	-0.039	0.8218
rs4705446	5	146219744	G	A	0.000159775	0.0571115	-0.1398	0.2747
rs12516151	5	146197080	A	G	0.000184946	0.0736772	-0.068	0.6664
rs560039	5	146311447	G	A	0.000192602	0.0664406	-0.0174	0.915
rs10055150	5	146190853	T	G	0.000205051	0.0815097	-0.0554	0.7471
rs531374	5	146310594	A	T	0.00020778	0.0669323	-0.0106	0.948
rs560150	5	146314104	A	G	0.000218543	0.0663945	-0.0295	0.8554
rs72823289	5	146211451	C	T	0.000235066	0.0851745	-0.029	0.8674
rs4705450	5	146339946	G	A	0.000253212	0.0522654	-0.173	0.1527
rs6895756	5	146228590	C	G	0.000411684	0.0749318	-0.0766	0.6621
rs13181792	5	146346279	C	T	0.000461292	0.0501513	-0.1774	0.1426
rs2963076	5	146291268	T	C	0.000527075	0.0726472	-0.0586	0.7415
rs178547	5	146316878	G	A	0.00052909	0.0610842	-0.0301	0.8537
rs319147	5	146316602	T	C	0.000649209	0.0592469	-0.3454	0.01639
rs148167759	5	146611700	A	G	0.000771513	0.413601	0.5198	0.4117
